# Supplementary material for: A new species of the genus Takydromus (Squamata, Lacertidae) from southwestern Guangdong, China
Source: Zookeys. 2019 Aug 12;871:119–39. doi: 10.3897/zookeys.871.35947 (PMC6700058; doi:10.3897/zookeys.871.35947)
Supplement: XML Treatment for Takydromus yunkaiensis [file zookeys.871.35947-treatment1.xml]

<!DOCTYPE tp:taxon-treatment
  PUBLIC "-//TaxonX//DTD Taxonomic Treatment Publishing DTD v0 20100105//EN" "tax-treatment-NSO.dtd">
<tp:taxon-treatment xmlns:tp="http://www.plazi.org/taxpub"><tp:treatment-meta><kwd-group><label>Taxon classification</label><kwd><named-content xmlns:xlink="http://www.w3.org/1999/xlink" content-type="kingdom">Animalia</named-content></kwd><kwd><named-content xmlns:xlink="http://www.w3.org/1999/xlink" content-type="order">Squamata</named-content></kwd><kwd><named-content xmlns:xlink="http://www.w3.org/1999/xlink" content-type="family">Lacertidae</named-content></kwd></kwd-group><mixed-citation publication-type="journal"><person-group><name><surname>Wang</surname><given-names>Jian</given-names></name><name><surname>Lyu</surname><given-names>Zhi-Tong</given-names></name><name><surname>Yang</surname><given-names>Chen-Yu</given-names></name><name><surname>Li</surname><given-names>Yu-Long</given-names></name><name><surname>Wang</surname><given-names>Ying-Yong</given-names></name></person-group><article-title>A new species of the genus <italic><tp:taxon-name><tp:taxon-name-part taxon-name-part-type="genus" reg="Takydromus">Takydromus</tp:taxon-name-part></tp:taxon-name></italic> (<tp:taxon-name><tp:taxon-name-part taxon-name-part-type="order">Squamata</tp:taxon-name-part></tp:taxon-name>, <tp:taxon-name><tp:taxon-name-part taxon-name-part-type="family">Lacertidae</tp:taxon-name-part></tp:taxon-name>) from southwestern Guangdong, China</article-title><source>Zookeys</source><day>12</day><month>8</month><year>2019</year><volume>871</volume><fpage>119</fpage><lpage>139</lpage><pub-id pub-id-type="doi">10.3897/zookeys.871.35947</pub-id></mixed-citation></tp:treatment-meta><tp:nomenclature><tp:taxon-name><object-id xmlns:xlink="http://www.w3.org/1999/xlink" content-type="arpha" xlink:type="simple">d27ac06f-78ed-513f-a4ed-0b12b96fa665</object-id>
            <tp:taxon-name-part taxon-name-part-type="genus" reg="Takydromus">Takydromus</tp:taxon-name-part>
            <tp:taxon-name-part taxon-name-part-type="species" reg="yunkaiensis">yunkaiensis</tp:taxon-name-part>
            <object-id xmlns:xlink="http://www.w3.org/1999/xlink" content-type="zoobank" xlink:type="simple">http://zoobank.org/E69D5272-696B-486C-AF44-3AB7C975A699</object-id>
          </tp:taxon-name><tp:taxon-authority>J. Wang, Lyu &amp; Y.Y. Wang</tp:taxon-authority><tp:taxon-status xmlns:xlink="http://www.w3.org/1999/xlink" xlink:type="simple">sp. nov.</tp:taxon-status><xref ref-type="fig" rid="F3">Fig. 3</xref></tp:nomenclature><tp:treatment-sec sec-type="material" id="SECID0ELIBG"><title>Material.</title><p><bold>Holotype.</bold> SYS r001580, adult male, collected by Jian Wang on 16 August 2016 from Dawuling Forestry Station (<named-content xmlns:xlink="http://www.w3.org/1999/xlink" content-type="dwc:verbatimCoordinates" xlink:type="simple"><named-content content-type="geo-json" specific-use="{&#34;type&#34;:&#34;Point&#34;,&#34;coordinates&#34;:[111.195242,22.275806]}" id="NCID0EWIBG" xlink:type="simple">22°16'32.90"N, 111°11'42.87"E</named-content></named-content>; 1500 m a.s.l.), Yunkaishan National Nature Reserve, Xinyi City, Guangdong Province, China.</p><p><bold>Paratypes.</bold> Three adult males, collected by Ying-Yong Wang, Jian Wang, Zhi-Tong Lyu and Zhao-Chi Zeng: SYS r001439, 1442 on 15 and 16 April 2016, SYS r001684 on 17 April 2017, all from Dawuling Forestry Station (1200–1500 m a.s.l.). Six adult females: SYS r001513 and SYS r001514 collected by Jian Wang on 9 July 2016 from Xianrendong Scenic Area (<named-content xmlns:xlink="http://www.w3.org/1999/xlink" content-type="dwc:verbatimCoordinates" xlink:type="simple"><named-content content-type="geo-json" specific-use="{&#34;type&#34;:&#34;Point&#34;,&#34;coordinates&#34;:[111.221208,24.762775]}" id="NCID0ECJBG" xlink:type="simple">22°165'45.99"N, 111°13'16.35"E</named-content></named-content>; 1000 m a.s.l.), Yunkaishan National Nature Reserve, Xinyi City, Guangdong Province; SYS r001434 collected by Jian Wang and Zhi-Tong Lyu on 14 April 2016, SYS r001507 collected by Jian Wang on 28 June 2016, SYS r001581 collected by Jian Wang on 16 August 2016, and SYS r001901 collected by Jian Wang and Hong-Hui Chen on 10 April 2018, all from Dawuling Forestry Station (1200–1500 m a.s.l.).</p><fig id="F3" position="float" orientation="portrait"><object-id xmlns:xlink="http://www.w3.org/1999/xlink" content-type="doi" xlink:type="simple">10.3897/zookeys.871.35947.figure3</object-id><object-id xmlns:xlink="http://www.w3.org/1999/xlink" content-type="arpha" xlink:type="simple">ea03b71b-9392-5584-aed9-2b0ae6be8e8a</object-id><label>Figure 3.</label><caption><p>Morphological features of the adult male holotype SYS r001580 of <italic><tp:taxon-name><tp:taxon-name-part taxon-name-part-type="genus" reg="Takydromus">Takydromus</tp:taxon-name-part> <tp:taxon-name-part taxon-name-part-type="species" reg="yunkaiensis">yunkaiensis</tp:taxon-name-part></tp:taxon-name></italic> sp. nov. in life. <bold>A</bold> Habitus view and close-up of flank <bold>B</bold> close-up of dorsal body <bold>C</bold> close-up of ventral body <bold>D–G</bold> close-up of head scales.</p></caption><graphic xmlns:xlink="http://www.w3.org/1999/xlink" xlink:href="zookeys-871-119-g003.jpg" position="float" orientation="portrait" xlink:type="simple" id="oo_325128.jpg"><uri content-type="original_file" xlink:type="simple">https://binary.pensoft.net/fig/325128</uri></graphic></fig></tp:treatment-sec><tp:treatment-sec sec-type="etymology" id="SECID0EHKBG"><title>Etymology.</title><p>The specific epithet, <italic><tp:taxon-name><tp:taxon-name-part taxon-name-part-type="genus" reg="Takydromus"/><tp:taxon-name-part taxon-name-part-type="species" reg="yunkaiensis">yunkaiensis</tp:taxon-name-part></tp:taxon-name></italic>, is in reference to the type locality of the new species. We propose the standard name “Yunkai grass lizard” and the Chinese name “Yun Kai Cao Xi (云开草蜥)”.</p></tp:treatment-sec><tp:treatment-sec sec-type="diagnosis" id="SECID0EXKBG"><title>Diagnosis.</title><p>(1) body size moderate, <abbrev xmlns:xlink="http://www.w3.org/1999/xlink" xlink:title="snout-vent length" id="ABBRID0E4KBG" xlink:type="simple">SVL</abbrev> 37.8–56.0 mm in males, 42.6–60.8 mm in females; (2) dorsal ground color brown; ventral surface green to yellow-green, but light blue-green on ventral head and neck, posteriorly green in adult males; (3) dorsolateral lines paired, strikingly yellowish-white bordered by black above and below, invisible or indistinct i n juveniles and adult females; (4) flanks of body blackish brown with light brown marks in adult males; (5) the presence of four pairs of chin-shields; (6) four supraoculars on each side; (7) presence of a row of supracilary granules that separate supracilaries from supraoculars; (8) two postnasals; (9) enlarged dorsal scales with strong keel in six longitudinal rows on trunk of body; (10) enlarged ventral scales in six longitudinal rows, strongly keeled in males, smooth but outermost rows weakly keeled in fe<!--PageBreak -->males; (11) enlarged and keeled lateral scales in a row above ventrals; (12) femoral pores 2–3 on each side; (13) subdigital lamellae 20–23 under the fourth finger, 23–30 under the fourth toe; and (14) the first 2–3 subdigital lamellae under the fourth toe divided.</p><!--PageBreak --><!--PageBreak --></tp:treatment-sec><tp:treatment-sec sec-type="comparisons" id="SECID0EFLBG"><title>Comparisons.</title><p>In this study we only compare the new species with the other 22 recognized species, excluding <italic><tp:taxon-name><tp:taxon-name-part taxon-name-part-type="genus" reg="Takydromus">Takydromus</tp:taxon-name-part> <tp:taxon-name-part taxon-name-part-type="species" reg="haughtonianus">haughtonianus</tp:taxon-name-part></tp:taxon-name></italic>, which is currently an uncertain species and poorly known (Jerdan 1870; <xref ref-type="bibr" rid="B1">Arnold 1997</xref>). Measurements, body proportions, and scale counts of the new species are listed in Tables <xref ref-type="table" rid="T3">3</xref> and <xref ref-type="table" rid="T4">4</xref>; comparative data of the new species and nine other recognized members of the genus <italic><tp:taxon-name><tp:taxon-name-part taxon-name-part-type="genus" reg="Takydromus">Takydromus</tp:taxon-name-part></tp:taxon-name></italic> occurring on the Chinese mainland are listed in Tables <xref ref-type="table" rid="T5">5</xref> and <xref ref-type="table" rid="T6">6</xref>.</p><table-wrap id="T2" position="float" orientation="portrait"><label>Table 2.</label><caption><p>Uncorrected <italic>p</italic>-distances among <italic><tp:taxon-name><tp:taxon-name-part taxon-name-part-type="genus" reg="Takydromus">Takydromus</tp:taxon-name-part></tp:taxon-name></italic> species based on mitochondrial cytochrome b gene. <italic><tp:taxon-name><tp:taxon-name-part taxon-name-part-type="genus" reg="Takydromus">Takydromus</tp:taxon-name-part> <tp:taxon-name-part taxon-name-part-type="species" reg="yunkaiensis">yunkaiensis</tp:taxon-name-part></tp:taxon-name></italic> sp. nov. <bold>(1)–(2)</bold>; <italic><tp:taxon-name><tp:taxon-name-part taxon-name-part-type="genus" reg="Takydromus">T.</tp:taxon-name-part> <tp:taxon-name-part taxon-name-part-type="species" reg="albomaculosus">albomaculosus</tp:taxon-name-part></tp:taxon-name></italic><bold>(3)</bold>; <italic><tp:taxon-name><tp:taxon-name-part taxon-name-part-type="genus" reg="Takydromus">T.</tp:taxon-name-part> <tp:taxon-name-part taxon-name-part-type="species" reg="amurensis">amurensis</tp:taxon-name-part></tp:taxon-name></italic><bold>(4)–(5)</bold>; <italic><tp:taxon-name><tp:taxon-name-part taxon-name-part-type="genus" reg="Takydromus">T.</tp:taxon-name-part> <tp:taxon-name-part taxon-name-part-type="species" reg="dorsalis">dorsalis</tp:taxon-name-part></tp:taxon-name></italic><bold>(6)–(7)</bold>; <italic><tp:taxon-name><tp:taxon-name-part taxon-name-part-type="genus" reg="Takydromus">T.</tp:taxon-name-part> <tp:taxon-name-part taxon-name-part-type="species" reg="formosanus">formosanus</tp:taxon-name-part></tp:taxon-name></italic><bold>(8)–(9)</bold>; <italic><tp:taxon-name><tp:taxon-name-part taxon-name-part-type="genus" reg="Takydromus">T.</tp:taxon-name-part> <tp:taxon-name-part taxon-name-part-type="species" reg="hsuehshanensis">hsuehshanensis</tp:taxon-name-part></tp:taxon-name></italic><bold>(10)–(11)</bold>; <italic><tp:taxon-name><tp:taxon-name-part taxon-name-part-type="genus" reg="Takydromus">T.</tp:taxon-name-part> <tp:taxon-name-part taxon-name-part-type="species" reg="intermedius">intermedius</tp:taxon-name-part></tp:taxon-name></italic><bold>(12)–(15)</bold>; <italic><tp:taxon-name><tp:taxon-name-part taxon-name-part-type="genus" reg="Takydromus">T.</tp:taxon-name-part> <tp:taxon-name-part taxon-name-part-type="species" reg="kuehnei">kuehnei</tp:taxon-name-part></tp:taxon-name></italic><bold>(16)–(19)</bold>; <italic><tp:taxon-name><tp:taxon-name-part taxon-name-part-type="genus" reg="Takydromus">T.</tp:taxon-name-part> <tp:taxon-name-part taxon-name-part-type="species" reg="sauteri">sauteri</tp:taxon-name-part></tp:taxon-name></italic><bold>(20)–(21)</bold>; <italic><tp:taxon-name><tp:taxon-name-part taxon-name-part-type="genus" reg="Takydromus">T.</tp:taxon-name-part> <tp:taxon-name-part taxon-name-part-type="species" reg="septentrionalis">septentrionalis</tp:taxon-name-part></tp:taxon-name></italic><bold>(22)–(24</bold>); <italic><tp:taxon-name><tp:taxon-name-part taxon-name-part-type="genus" reg="Takydromus">T.</tp:taxon-name-part> <tp:taxon-name-part taxon-name-part-type="species" reg="sexlineatus">sexlineatus</tp:taxon-name-part></tp:taxon-name></italic><bold>(25)–(26)</bold>; <italic><tp:taxon-name><tp:taxon-name-part taxon-name-part-type="genus" reg="Takydromus">T.</tp:taxon-name-part> <tp:taxon-name-part taxon-name-part-type="species" reg="smaragdinus">smaragdinus</tp:taxon-name-part></tp:taxon-name></italic><bold>(27)</bold>; <italic><tp:taxon-name><tp:taxon-name-part taxon-name-part-type="genus" reg="Takydromus">T.</tp:taxon-name-part> <tp:taxon-name-part taxon-name-part-type="species" reg="stejnegeri">stejnegeri</tp:taxon-name-part></tp:taxon-name></italic><bold>(28)–(29)</bold>; <italic><tp:taxon-name><tp:taxon-name-part taxon-name-part-type="genus" reg="Takydromus">T.</tp:taxon-name-part> <tp:taxon-name-part taxon-name-part-type="species" reg="sylvaticus">sylvaticus</tp:taxon-name-part></tp:taxon-name></italic><bold>(30)</bold>; <italic><tp:taxon-name><tp:taxon-name-part taxon-name-part-type="genus" reg="Takydromus">T.</tp:taxon-name-part> <tp:taxon-name-part taxon-name-part-type="species" reg="tachydromoides">tachydromoides</tp:taxon-name-part></tp:taxon-name></italic><bold>(31)–(32)</bold>; <italic><tp:taxon-name><tp:taxon-name-part taxon-name-part-type="genus" reg="Takydromus">T.</tp:taxon-name-part> <tp:taxon-name-part taxon-name-part-type="species" reg="toyamai">toyamai</tp:taxon-name-part></tp:taxon-name></italic><bold>(33)</bold>; <italic><tp:taxon-name><tp:taxon-name-part taxon-name-part-type="genus" reg="Takydromus">T.</tp:taxon-name-part> <tp:taxon-name-part taxon-name-part-type="species" reg="wolteri">wolteri</tp:taxon-name-part></tp:taxon-name></italic><bold>(34)–(35)</bold>.</p></caption><table id="TID0EWZBG" rules="all"><tbody><tr><th rowspan="1" colspan="1">SpecNo.</th><th rowspan="1" colspan="1">(1)–(2)</th><th rowspan="1" colspan="1">(3)</th><th rowspan="1" colspan="1">(4)–(5)</th><th rowspan="1" colspan="1">(6)–(7)</th><th rowspan="1" colspan="1">(8)–(9)</th><th rowspan="1" colspan="1">(10)–(11)</th><th rowspan="1" colspan="1">(12)–(15)</th><th rowspan="1" colspan="1">(16)–(19)</th><th rowspan="1" colspan="1">(20)–(21)</th><th rowspan="1" colspan="1">(22)–(24)</th><th rowspan="1" colspan="1">(25)–(26)</th><th rowspan="1" colspan="1">(27)</th><th rowspan="1" colspan="1">(28)–(29)</th><th rowspan="1" colspan="1">(30)</th><th rowspan="1" colspan="1">(31)–(32)</th><th rowspan="1" colspan="1">(33)</th><th rowspan="1" colspan="1">(34)–(35)</th></tr><tr><td rowspan="1" colspan="1">
                    <bold>(1)–(2)</bold>
                  </td><td rowspan="1" colspan="1">0.2</td><td rowspan="1" colspan="1"/><td rowspan="1" colspan="1"/><td rowspan="1" colspan="1"/><td rowspan="1" colspan="1"/><td rowspan="1" colspan="1"/><td rowspan="1" colspan="1"/><td rowspan="1" colspan="1"/><td rowspan="1" colspan="1"/><td rowspan="1" colspan="1"/><td rowspan="1" colspan="1"/><td rowspan="1" colspan="1"/><td rowspan="1" colspan="1"/><td rowspan="1" colspan="1"/><td rowspan="1" colspan="1"/><td rowspan="1" colspan="1"/><td rowspan="1" colspan="1"/></tr><tr><td rowspan="1" colspan="1">
                    <bold>(3)</bold>
                  </td><td rowspan="1" colspan="1">16.5–17.0</td><td rowspan="1" colspan="1">–</td><td rowspan="1" colspan="1"/><td rowspan="1" colspan="1"/><td rowspan="1" colspan="1"/><td rowspan="1" colspan="1"/><td rowspan="1" colspan="1"/><td rowspan="1" colspan="1"/><td rowspan="1" colspan="1"/><td rowspan="1" colspan="1"/><td rowspan="1" colspan="1"/><td rowspan="1" colspan="1"/><td rowspan="1" colspan="1"/><td rowspan="1" colspan="1"/><td rowspan="1" colspan="1"/><td rowspan="1" colspan="1"/><td rowspan="1" colspan="1"/></tr><tr><td rowspan="1" colspan="1">
                    <bold>(4)–(5)</bold>
                  </td><td rowspan="1" colspan="1">21.9–22.3</td><td rowspan="1" colspan="1">24.5</td><td rowspan="1" colspan="1">0</td><td rowspan="1" colspan="1"/><td rowspan="1" colspan="1"/><td rowspan="1" colspan="1"/><td rowspan="1" colspan="1"/><td rowspan="1" colspan="1"/><td rowspan="1" colspan="1"/><td rowspan="1" colspan="1"/><td rowspan="1" colspan="1"/><td rowspan="1" colspan="1"/><td rowspan="1" colspan="1"/><td rowspan="1" colspan="1"/><td rowspan="1" colspan="1"/><td rowspan="1" colspan="1"/><td rowspan="1" colspan="1"/></tr><tr><td rowspan="1" colspan="1">
                    <bold>(6)–(7)</bold>
                  </td><td rowspan="1" colspan="1">13.5–14.4</td><td rowspan="1" colspan="1">18.1–18.2</td><td rowspan="1" colspan="1">23.2–23.6</td><td rowspan="1" colspan="1">1.2</td><td rowspan="1" colspan="1"/><td rowspan="1" colspan="1"/><td rowspan="1" colspan="1"/><td rowspan="1" colspan="1"/><td rowspan="1" colspan="1"/><td rowspan="1" colspan="1"/><td rowspan="1" colspan="1"/><td rowspan="1" colspan="1"/><td rowspan="1" colspan="1"/><td rowspan="1" colspan="1"/><td rowspan="1" colspan="1"/><td rowspan="1" colspan="1"/><td rowspan="1" colspan="1"/></tr><tr><td rowspan="1" colspan="1">
                    <bold>(8)–(9)</bold>
                  </td><td rowspan="1" colspan="1">25.9–26.1</td><td rowspan="1" colspan="1">25.9–26.1</td><td rowspan="1" colspan="1">23.0–23.5</td><td rowspan="1" colspan="1">24.5–25.2</td><td rowspan="1" colspan="1">1.3</td><td rowspan="1" colspan="1"/><td rowspan="1" colspan="1"/><td rowspan="1" colspan="1"/><td rowspan="1" colspan="1"/><td rowspan="1" colspan="1"/><td rowspan="1" colspan="1"/><td rowspan="1" colspan="1"/><td rowspan="1" colspan="1"/><td rowspan="1" colspan="1"/><td rowspan="1" colspan="1"/><td rowspan="1" colspan="1"/><td rowspan="1" colspan="1"/></tr><tr><td rowspan="1" colspan="1">
                    <bold>(10)–(11)</bold>
                  </td><td rowspan="1" colspan="1">21.9–22.2</td><td rowspan="1" colspan="1">23.4–23.6</td><td rowspan="1" colspan="1">23.6–23.8</td><td rowspan="1" colspan="1">22.6–23.3</td><td rowspan="1" colspan="1">15.8–16.2</td><td rowspan="1" colspan="1">0.1</td><td rowspan="1" colspan="1"/><td rowspan="1" colspan="1"/><td rowspan="1" colspan="1"/><td rowspan="1" colspan="1"/><td rowspan="1" colspan="1"/><td rowspan="1" colspan="1"/><td rowspan="1" colspan="1"/><td rowspan="1" colspan="1"/><td rowspan="1" colspan="1"/><td rowspan="1" colspan="1"/><td rowspan="1" colspan="1"/></tr><tr><td rowspan="1" colspan="1">
                    <bold>(12)–(15)</bold>
                  </td><td rowspan="1" colspan="1">
                    <bold>8.0–8.5</bold>
                  </td><td rowspan="1" colspan="1">16.3–16.9</td><td rowspan="1" colspan="1">20.3–21.3</td><td rowspan="1" colspan="1">13.9–15.0</td><td rowspan="1" colspan="1">23.1–23.9</td><td rowspan="1" colspan="1">20.8–21.6</td><td rowspan="1" colspan="1">0.4–1.6</td><td rowspan="1" colspan="1"/><td rowspan="1" colspan="1"/><td rowspan="1" colspan="1"/><td rowspan="1" colspan="1"/><td rowspan="1" colspan="1"/><td rowspan="1" colspan="1"/><td rowspan="1" colspan="1"/><td rowspan="1" colspan="1"/><td rowspan="1" colspan="1"/><td rowspan="1" colspan="1"/></tr><tr><td rowspan="1" colspan="1">
                    <bold>(16)–(19)</bold>
                  </td><td rowspan="1" colspan="1">21.5–22.8</td><td rowspan="1" colspan="1">24.2–25.2</td><td rowspan="1" colspan="1">25.6–25.9</td><td rowspan="1" colspan="1">23.0–24.2</td><td rowspan="1" colspan="1">22.3–23.6</td><td rowspan="1" colspan="1">20.2–22.5</td><td rowspan="1" colspan="1">24.2–25.4</td><td rowspan="1" colspan="1">0–5.4</td><td rowspan="1" colspan="1"/><td rowspan="1" colspan="1"/><td rowspan="1" colspan="1"/><td rowspan="1" colspan="1"/><td rowspan="1" colspan="1"/><td rowspan="1" colspan="1"/><td rowspan="1" colspan="1"/><td rowspan="1" colspan="1"/><td rowspan="1" colspan="1"/></tr><tr><td rowspan="1" colspan="1">
                    <bold>(20)–(21)</bold>
                  </td><td rowspan="1" colspan="1">23.5</td><td rowspan="1" colspan="1">25.5–25.6</td><td rowspan="1" colspan="1">22.3–22.5</td><td rowspan="1" colspan="1">22.3–22.7</td><td rowspan="1" colspan="1">23.2–23.6</td><td rowspan="1" colspan="1">23.2–23.6</td><td rowspan="1" colspan="1">22.1–23.1</td><td rowspan="1" colspan="1">23.9–25.3</td><td rowspan="1" colspan="1">0.4</td><td rowspan="1" colspan="1"/><td rowspan="1" colspan="1"/><td rowspan="1" colspan="1"/><td rowspan="1" colspan="1"/><td rowspan="1" colspan="1"/><td rowspan="1" colspan="1"/><td rowspan="1" colspan="1"/><td rowspan="1" colspan="1"/></tr><tr><td rowspan="1" colspan="1"><bold>(22)–(24</bold>)</td><td rowspan="1" colspan="1">21.1–22.1</td><td rowspan="1" colspan="1">24.3–24.7</td><td rowspan="1" colspan="1">20.2–22.2</td><td rowspan="1" colspan="1">24.2–24.8</td><td rowspan="1" colspan="1">17.8–20.0</td><td rowspan="1" colspan="1">15.8–17.5</td><td rowspan="1" colspan="1">20.2–21.3</td><td rowspan="1" colspan="1">21.4–23.4</td><td rowspan="1" colspan="1">24.1–24.8</td><td rowspan="1" colspan="1">0–0.6</td><td rowspan="1" colspan="1"/><td rowspan="1" colspan="1"/><td rowspan="1" colspan="1"/><td rowspan="1" colspan="1"/><td rowspan="1" colspan="1"/><td rowspan="1" colspan="1"/><td rowspan="1" colspan="1"/></tr><tr><td rowspan="1" colspan="1">
                    <bold>(25)–(26)</bold>
                  </td><td rowspan="1" colspan="1">21.0–21.8</td><td rowspan="1" colspan="1">25.9</td><td rowspan="1" colspan="1">27.6</td><td rowspan="1" colspan="1">23.3</td><td rowspan="1" colspan="1">25.7–25.9</td><td rowspan="1" colspan="1">25.5–25.7</td><td rowspan="1" colspan="1">23.4–23.8</td><td rowspan="1" colspan="1">24.2–25.0</td><td rowspan="1" colspan="1">26.6–26.7</td><td rowspan="1" colspan="1">22.1–23.9</td><td rowspan="1" colspan="1">0</td><td rowspan="1" colspan="1"/><td rowspan="1" colspan="1"/><td rowspan="1" colspan="1"/><td rowspan="1" colspan="1"/><td rowspan="1" colspan="1"/><td rowspan="1" colspan="1"/></tr><tr><td rowspan="1" colspan="1">
                    <bold>(27)</bold>
                  </td><td rowspan="1" colspan="1">18.9–19.7</td><td rowspan="1" colspan="1">21.7</td><td rowspan="1" colspan="1">19.8</td><td rowspan="1" colspan="1">19.3–19.7</td><td rowspan="1" colspan="1">24.2–24.6</td><td rowspan="1" colspan="1">21.2–21.4</td><td rowspan="1" colspan="1">19.0–19.4</td><td rowspan="1" colspan="1">23.4–24.0</td><td rowspan="1" colspan="1">21.0–21.2</td><td rowspan="1" colspan="1">22.9–23.7</td><td rowspan="1" colspan="1">26.3</td><td rowspan="1" colspan="1">-</td><td rowspan="1" colspan="1"/><td rowspan="1" colspan="1"/><td rowspan="1" colspan="1"/><td rowspan="1" colspan="1"/><td rowspan="1" colspan="1"/></tr><tr><td rowspan="1" colspan="1">
                    <bold>(28)–(29)</bold>
                  </td><td rowspan="1" colspan="1">23.6–24.3</td><td rowspan="1" colspan="1">24.4–24.6</td><td rowspan="1" colspan="1">20.1–20.3</td><td rowspan="1" colspan="1">23.6–24.3</td><td rowspan="1" colspan="1">17.2–18.2</td><td rowspan="1" colspan="1">16.2–16.8</td><td rowspan="1" colspan="1">21.7–23.0</td><td rowspan="1" colspan="1">20.1–21.8</td><td rowspan="1" colspan="1">25.2–25.6</td><td rowspan="1" colspan="1">10.3–12.4</td><td rowspan="1" colspan="1">24.3–25.2</td><td rowspan="1" colspan="1">21.2–21.7</td><td rowspan="1" colspan="1">2.2</td><td rowspan="1" colspan="1"/><td rowspan="1" colspan="1"/><td rowspan="1" colspan="1"/><td rowspan="1" colspan="1"/></tr><tr><td rowspan="1" colspan="1">
                    <bold>(30)</bold>
                  </td><td rowspan="1" colspan="1">13.3–13.4</td><td rowspan="1" colspan="1">18.5</td><td rowspan="1" colspan="1">21.5</td><td rowspan="1" colspan="1">13.4–13.8</td><td rowspan="1" colspan="1">25.6–25.8</td><td rowspan="1" colspan="1">20.1–20.3</td><td rowspan="1" colspan="1">12.5–12.8</td><td rowspan="1" colspan="1">22.2–23.8</td><td rowspan="1" colspan="1">22.7–22.9</td><td rowspan="1" colspan="1">19.9–20.6</td><td rowspan="1" colspan="1">23.7</td><td rowspan="1" colspan="1">18.7</td><td rowspan="1" colspan="1">20.6–21.2</td><td rowspan="1" colspan="1">-</td><td rowspan="1" colspan="1"/><td rowspan="1" colspan="1"/><td rowspan="1" colspan="1"/></tr><tr><td rowspan="1" colspan="1">
                    <bold>(31)–(32)</bold>
                  </td><td rowspan="1" colspan="1">21.8–22.2</td><td rowspan="1" colspan="1">23.7</td><td rowspan="1" colspan="1">22.5</td><td rowspan="1" colspan="1">23.0–23.3</td><td rowspan="1" colspan="1">26.6–26.8</td><td rowspan="1" colspan="1">23.9–24.1</td><td rowspan="1" colspan="1">22.6–23.0</td><td rowspan="1" colspan="1">23.7–24.4</td><td rowspan="1" colspan="1">21.7</td><td rowspan="1" colspan="1">22.4–22.7</td><td rowspan="1" colspan="1">29.2</td><td rowspan="1" colspan="1">21.6</td><td rowspan="1" colspan="1">24.0–24.2</td><td rowspan="1" colspan="1">22.2</td><td rowspan="1" colspan="1">0</td><td rowspan="1" colspan="1"/><td rowspan="1" colspan="1"/></tr><tr><td rowspan="1" colspan="1">
                    <bold>(33)</bold>
                  </td><td rowspan="1" colspan="1">21.7–21.9</td><td rowspan="1" colspan="1">25.2</td><td rowspan="1" colspan="1">19.6</td><td rowspan="1" colspan="1">21.5–21.9</td><td rowspan="1" colspan="1">19.1–19.9</td><td rowspan="1" colspan="1">15.7–15.9</td><td rowspan="1" colspan="1">20.9–21.9</td><td rowspan="1" colspan="1">22.2–23.2</td><td rowspan="1" colspan="1">22.7–23.2</td><td rowspan="1" colspan="1">9.5–10.9</td><td rowspan="1" colspan="1">21.6</td><td rowspan="1" colspan="1">21.9</td><td rowspan="1" colspan="1">11.7–12.6</td><td rowspan="1" colspan="1">20.5</td><td rowspan="1" colspan="1">22.8</td><td rowspan="1" colspan="1">/</td><td rowspan="1" colspan="1"/></tr><tr><td rowspan="1" colspan="1">
                    <bold>(34)–(35)</bold>
                  </td><td rowspan="1" colspan="1">22.8–23.3</td><td rowspan="1" colspan="1">23.9–24.1</td><td rowspan="1" colspan="1">21.6</td><td rowspan="1" colspan="1">23.1–24.2</td><td rowspan="1" colspan="1">10.6–11.1</td><td rowspan="1" colspan="1">12.7–12.9</td><td rowspan="1" colspan="1">22.8–23.5</td><td rowspan="1" colspan="1">23.3–24.1</td><td rowspan="1" colspan="1">21.8–22.6</td><td rowspan="1" colspan="1">17.2–17.8</td><td rowspan="1" colspan="1">25.9–26.0</td><td rowspan="1" colspan="1">21.9–22.1</td><td rowspan="1" colspan="1">17.4–17.6</td><td rowspan="1" colspan="1">21.7–21.8</td><td rowspan="1" colspan="1">24.3–24.4</td><td rowspan="1" colspan="1">18.1</td><td rowspan="1" colspan="1">0.1</td></tr></tbody></table></table-wrap><table-wrap id="T3" position="float" orientation="portrait"><label>Table 3.</label><caption><p>Measurements and body proportions of type series of <italic><tp:taxon-name><tp:taxon-name-part taxon-name-part-type="genus" reg="Takydromus">Takydromus</tp:taxon-name-part> <tp:taxon-name-part taxon-name-part-type="species" reg="yunkaiensis">yunkaiensis</tp:taxon-name-part></tp:taxon-name></italic> sp. nov.</p></caption><table id="TID0EBHBI" rules="all"><tbody><tr><th rowspan="1" colspan="1">Voucher</th><th rowspan="1" colspan="1">SYS r</th><th rowspan="1" colspan="1">SYS r</th><th rowspan="1" colspan="1">SYS r</th><th rowspan="1" colspan="1">SYS r</th><th rowspan="1" colspan="1">SYS r</th><th rowspan="1" colspan="1">SYS r</th><th rowspan="1" colspan="1">SYS r</th><th rowspan="1" colspan="1">SYS r</th><th rowspan="1" colspan="1">SYS r</th><th rowspan="1" colspan="1">SYS r</th></tr><tr><th rowspan="1" colspan="1">Number</th><th rowspan="1" colspan="1">001439</th><th rowspan="1" colspan="1">001442</th><th rowspan="1" colspan="1">001580</th><th rowspan="1" colspan="1">001684</th><th rowspan="1" colspan="1">001434</th><th rowspan="1" colspan="1">001507</th><th rowspan="1" colspan="1">001513</th><th rowspan="1" colspan="1">001514</th><th rowspan="1" colspan="1">001581</th><th rowspan="1" colspan="1">001901</th></tr><tr><td rowspan="1" colspan="1">
                    <bold>Sex</bold>
                  </td><td rowspan="1" colspan="1">♂</td><td rowspan="1" colspan="1">♂</td><td rowspan="1" colspan="1">♂</td><td rowspan="1" colspan="1">♂</td><td rowspan="1" colspan="1">♀</td><td rowspan="1" colspan="1">♀</td><td rowspan="1" colspan="1">♀</td><td rowspan="1" colspan="1">♀</td><td rowspan="1" colspan="1">♀</td><td rowspan="1" colspan="1">♀</td></tr><tr><td rowspan="1" colspan="1">
                    <bold><abbrev xmlns:xlink="http://www.w3.org/1999/xlink" xlink:title="snout-vent length" id="ABBRID0EAZAI" xlink:type="simple">SVL</abbrev></bold>
                  </td><td rowspan="1" colspan="1">37.8</td><td rowspan="1" colspan="1">42.1</td><td rowspan="1" colspan="1">43.0</td><td rowspan="1" colspan="1">56.0</td><td rowspan="1" colspan="1">42.6</td><td rowspan="1" colspan="1">60.8</td><td rowspan="1" colspan="1">52.5</td><td rowspan="1" colspan="1">47.6</td><td rowspan="1" colspan="1">49.9</td><td rowspan="1" colspan="1">51.9</td></tr><tr><td rowspan="1" colspan="1">
                    <bold><abbrev xmlns:xlink="http://www.w3.org/1999/xlink" xlink:title="tail length" id="ABBRID0EI1AI" xlink:type="simple">TaL</abbrev></bold>
                  </td><td rowspan="1" colspan="1">100.4</td><td rowspan="1" colspan="1">112.0</td><td rowspan="1" colspan="1">111.3</td><td rowspan="1" colspan="1">155.0</td><td rowspan="1" colspan="1">111.5</td><td rowspan="1" colspan="1">155.3</td><td rowspan="1" colspan="1">143.5</td><td rowspan="1" colspan="1">75.7 (broken tail)</td><td rowspan="1" colspan="1">148.3</td><td rowspan="1" colspan="1">156.7</td></tr><tr><td rowspan="1" colspan="1">
                    <bold><abbrev xmlns:xlink="http://www.w3.org/1999/xlink" xlink:title="head length" id="ABBRID0EQ2AI" xlink:type="simple">HL</abbrev></bold>
                  </td><td rowspan="1" colspan="1">9.6</td><td rowspan="1" colspan="1">10.5</td><td rowspan="1" colspan="1">11.1</td><td rowspan="1" colspan="1">14.8</td><td rowspan="1" colspan="1">10.4</td><td rowspan="1" colspan="1">16.3</td><td rowspan="1" colspan="1">13.8</td><td rowspan="1" colspan="1">13.0</td><td rowspan="1" colspan="1">12.0</td><td rowspan="1" colspan="1">13.8</td></tr><tr><td rowspan="1" colspan="1">
                    <bold><abbrev xmlns:xlink="http://www.w3.org/1999/xlink" xlink:title="head width" id="ABBRID0EY3AI" xlink:type="simple">HW</abbrev></bold>
                  </td><td rowspan="1" colspan="1">6.4</td><td rowspan="1" colspan="1">6.6</td><td rowspan="1" colspan="1">6.7</td><td rowspan="1" colspan="1">8.1</td><td rowspan="1" colspan="1">6.5</td><td rowspan="1" colspan="1">7.6</td><td rowspan="1" colspan="1">6.9</td><td rowspan="1" colspan="1">6.3</td><td rowspan="1" colspan="1">7.4</td><td rowspan="1" colspan="1">7.7</td></tr><tr><td rowspan="1" colspan="1">
                    <bold><abbrev xmlns:xlink="http://www.w3.org/1999/xlink" xlink:title="head height" id="ABBRID0EA5AI" xlink:type="simple">HH</abbrev></bold>
                  </td><td rowspan="1" colspan="1">4.6</td><td rowspan="1" colspan="1">5.1</td><td rowspan="1" colspan="1">5.2</td><td rowspan="1" colspan="1">6.0</td><td rowspan="1" colspan="1">5.3</td><td rowspan="1" colspan="1">6.3</td><td rowspan="1" colspan="1">5.3</td><td rowspan="1" colspan="1">5.1</td><td rowspan="1" colspan="1">5.3</td><td rowspan="1" colspan="1">5.5</td></tr><tr><td rowspan="1" colspan="1">
                    <bold><abbrev xmlns:xlink="http://www.w3.org/1999/xlink" xlink:title="skull length" id="ABBRID0EI6AI" xlink:type="simple">SKL</abbrev></bold>
                  </td><td rowspan="1" colspan="1">10.1</td><td rowspan="1" colspan="1">10.9</td><td rowspan="1" colspan="1">11.0</td><td rowspan="1" colspan="1">14.5</td><td rowspan="1" colspan="1">11.0</td><td rowspan="1" colspan="1">15.6</td><td rowspan="1" colspan="1">12.0</td><td rowspan="1" colspan="1">11.3</td><td rowspan="1" colspan="1">12.5</td><td rowspan="1" colspan="1">13.3</td></tr><tr><td rowspan="1" colspan="1">
                    <bold><abbrev xmlns:xlink="http://www.w3.org/1999/xlink" xlink:title="snout-eye length" id="ABBRID0EQABI" xlink:type="simple">SEL</abbrev></bold>
                  </td><td rowspan="1" colspan="1">4.6</td><td rowspan="1" colspan="1">4.8</td><td rowspan="1" colspan="1">5.0</td><td rowspan="1" colspan="1">6.4</td><td rowspan="1" colspan="1">4.3</td><td rowspan="1" colspan="1">6.8</td><td rowspan="1" colspan="1">5.4</td><td rowspan="1" colspan="1">5.4</td><td rowspan="1" colspan="1">5.6</td><td rowspan="1" colspan="1">6.3</td></tr><tr><td rowspan="1" colspan="1">
                    <bold><abbrev xmlns:xlink="http://www.w3.org/1999/xlink" xlink:title="arm-leg length" id="ABBRID0EYBBI" xlink:type="simple">ALL</abbrev></bold>
                  </td><td rowspan="1" colspan="1">17.7</td><td rowspan="1" colspan="1">19.8</td><td rowspan="1" colspan="1">19.7</td><td rowspan="1" colspan="1">28.3</td><td rowspan="1" colspan="1">21.3</td><td rowspan="1" colspan="1">30.9</td><td rowspan="1" colspan="1">25.0</td><td rowspan="1" colspan="1">23.4</td><td rowspan="1" colspan="1">25.3</td><td rowspan="1" colspan="1">26.6</td></tr><tr><td rowspan="1" colspan="1">
                    <bold><abbrev xmlns:xlink="http://www.w3.org/1999/xlink" xlink:title="snout-arm length" id="ABBRID0EADBI" xlink:type="simple">SAL</abbrev></bold>
                  </td><td rowspan="1" colspan="1">14.6</td><td rowspan="1" colspan="1">16.6</td><td rowspan="1" colspan="1">18.0</td><td rowspan="1" colspan="1">21.6</td><td rowspan="1" colspan="1">17.7</td><td rowspan="1" colspan="1">23.9</td><td rowspan="1" colspan="1">20.0</td><td rowspan="1" colspan="1">18.5</td><td rowspan="1" colspan="1">19.3</td><td rowspan="1" colspan="1">20.0</td></tr><tr><td rowspan="1" colspan="1">
                    <bold><abbrev xmlns:xlink="http://www.w3.org/1999/xlink" xlink:title="radius-ulna length" id="ABBRID0EIEBI" xlink:type="simple">RUL</abbrev></bold>
                  </td><td rowspan="1" colspan="1">4.1</td><td rowspan="1" colspan="1">5.6</td><td rowspan="1" colspan="1">5.6</td><td rowspan="1" colspan="1">6.5</td><td rowspan="1" colspan="1">4.6</td><td rowspan="1" colspan="1">6.9</td><td rowspan="1" colspan="1">5.9</td><td rowspan="1" colspan="1">5.8</td><td rowspan="1" colspan="1">6.5</td><td rowspan="1" colspan="1">6.0</td></tr><tr><td rowspan="1" colspan="1">
                    <bold><abbrev xmlns:xlink="http://www.w3.org/1999/xlink" xlink:title="hindlimb length" id="ABBRID0EQFBI" xlink:type="simple">HLL</abbrev></bold>
                  </td><td rowspan="1" colspan="1">20.0</td><td rowspan="1" colspan="1">25.2</td><td rowspan="1" colspan="1">25.4</td><td rowspan="1" colspan="1">28.3</td><td rowspan="1" colspan="1">21.7</td><td rowspan="1" colspan="1">29.4</td><td rowspan="1" colspan="1">28.1</td><td rowspan="1" colspan="1">24.4</td><td rowspan="1" colspan="1">28.4</td><td rowspan="1" colspan="1">26.9</td></tr><tr><td rowspan="1" colspan="1">
                    <bold><abbrev xmlns:xlink="http://www.w3.org/1999/xlink" xlink:title="tibia-fibula length" id="ABBRID0EYGBI" xlink:type="simple">TFL</abbrev></bold>
                  </td><td rowspan="1" colspan="1">4.9</td><td rowspan="1" colspan="1">6.3</td><td rowspan="1" colspan="1">6.3</td><td rowspan="1" colspan="1">7.5</td><td rowspan="1" colspan="1">5.3</td><td rowspan="1" colspan="1">8.4</td><td rowspan="1" colspan="1">7.9</td><td rowspan="1" colspan="1">5.9</td><td rowspan="1" colspan="1">8.0</td><td rowspan="1" colspan="1">7.4</td></tr><tr><td rowspan="1" colspan="1">
                    <bold><abbrev xmlns:xlink="http://www.w3.org/1999/xlink" xlink:title="ength of fourth toe excluding claw" id="ABBRID0EAIBI" xlink:type="simple">LTL</abbrev></bold>
                  </td><td rowspan="1" colspan="1">5.3</td><td rowspan="1" colspan="1">7.7</td><td rowspan="1" colspan="1">7.9</td><td rowspan="1" colspan="1">10.0</td><td rowspan="1" colspan="1">7.2</td><td rowspan="1" colspan="1">10.2</td><td rowspan="1" colspan="1">9.3</td><td rowspan="1" colspan="1">8.4</td><td rowspan="1" colspan="1">9.2</td><td rowspan="1" colspan="1">9.4</td></tr><tr><td rowspan="1" colspan="1">
                    <bold><abbrev xmlns:xlink="http://www.w3.org/1999/xlink" xlink:title="tail length" id="ABBRID0EIJBI" xlink:type="simple">TaL</abbrev>/<abbrev xmlns:xlink="http://www.w3.org/1999/xlink" xlink:title="snout-vent length" id="ABBRID0EMJBI" xlink:type="simple">SVL</abbrev></bold>
                  </td><td rowspan="1" colspan="1">2.66</td><td rowspan="1" colspan="1">2.66</td><td rowspan="1" colspan="1">2.59</td><td rowspan="1" colspan="1">2.77</td><td rowspan="1" colspan="1">2.62</td><td rowspan="1" colspan="1">2.55</td><td rowspan="1" colspan="1">2.73</td><td rowspan="1" colspan="1">1.59</td><td rowspan="1" colspan="1">2.97</td><td rowspan="1" colspan="1">3.02</td></tr><tr><td rowspan="1" colspan="1">
                    <bold><abbrev xmlns:xlink="http://www.w3.org/1999/xlink" xlink:title="head length" id="ABBRID0EUKBI" xlink:type="simple">HL</abbrev>/<abbrev xmlns:xlink="http://www.w3.org/1999/xlink" xlink:title="snout-vent length" id="ABBRID0EYKBI" xlink:type="simple">SVL</abbrev></bold>
                  </td><td rowspan="1" colspan="1">0.25</td><td rowspan="1" colspan="1">0.25</td><td rowspan="1" colspan="1">0.26</td><td rowspan="1" colspan="1">0.26</td><td rowspan="1" colspan="1">0.24</td><td rowspan="1" colspan="1">0.27</td><td rowspan="1" colspan="1">0.26</td><td rowspan="1" colspan="1">0.27</td><td rowspan="1" colspan="1">0.24</td><td rowspan="1" colspan="1">0.27</td></tr><tr><td rowspan="1" colspan="1">
                    <bold><abbrev xmlns:xlink="http://www.w3.org/1999/xlink" xlink:title="head length" id="ABBRID0EAMBI" xlink:type="simple">HL</abbrev>/<abbrev xmlns:xlink="http://www.w3.org/1999/xlink" xlink:title="head width" id="ABBRID0EEMBI" xlink:type="simple">HW</abbrev></bold>
                  </td><td rowspan="1" colspan="1">1.50</td><td rowspan="1" colspan="1">1.58</td><td rowspan="1" colspan="1">1.66</td><td rowspan="1" colspan="1">1.83</td><td rowspan="1" colspan="1">1.61</td><td rowspan="1" colspan="1">2.14</td><td rowspan="1" colspan="1">2.01</td><td rowspan="1" colspan="1">2.06</td><td rowspan="1" colspan="1">1.63</td><td rowspan="1" colspan="1">1.79</td></tr><tr><td rowspan="1" colspan="1">
                    <bold><abbrev xmlns:xlink="http://www.w3.org/1999/xlink" xlink:title="skull length" id="ABBRID0EMNBI" xlink:type="simple">SKL</abbrev>/<abbrev xmlns:xlink="http://www.w3.org/1999/xlink" xlink:title="head length" id="ABBRID0EQNBI" xlink:type="simple">HL</abbrev></bold>
                  </td><td rowspan="1" colspan="1">1.05</td><td rowspan="1" colspan="1">1.04</td><td rowspan="1" colspan="1">0.99</td><td rowspan="1" colspan="1">0.98</td><td rowspan="1" colspan="1">1.06</td><td rowspan="1" colspan="1">0.96</td><td rowspan="1" colspan="1">0.87</td><td rowspan="1" colspan="1">0.87</td><td rowspan="1" colspan="1">1.04</td><td rowspan="1" colspan="1">0.96</td></tr><tr><td rowspan="1" colspan="1">
                    <bold><abbrev xmlns:xlink="http://www.w3.org/1999/xlink" xlink:title="snout-eye length" id="ABBRID0EYOBI" xlink:type="simple">SEL</abbrev>/<abbrev xmlns:xlink="http://www.w3.org/1999/xlink" xlink:title="head length" id="ABBRID0E3OBI" xlink:type="simple">HL</abbrev></bold>
                  </td><td rowspan="1" colspan="1">0.48</td><td rowspan="1" colspan="1">0.46</td><td rowspan="1" colspan="1">0.45</td><td rowspan="1" colspan="1">0.43</td><td rowspan="1" colspan="1">0.41</td><td rowspan="1" colspan="1">0.42</td><td rowspan="1" colspan="1">0.39</td><td rowspan="1" colspan="1">0.41</td><td rowspan="1" colspan="1">0.47</td><td rowspan="1" colspan="1">0.46</td></tr><tr><td rowspan="1" colspan="1">
                    <bold><abbrev xmlns:xlink="http://www.w3.org/1999/xlink" xlink:title="arm-leg length" id="ABBRID0EEQBI" xlink:type="simple">ALL</abbrev>/<abbrev xmlns:xlink="http://www.w3.org/1999/xlink" xlink:title="snout-vent length" id="ABBRID0EIQBI" xlink:type="simple">SVL</abbrev></bold>
                  </td><td rowspan="1" colspan="1">0.47</td><td rowspan="1" colspan="1">0.47</td><td rowspan="1" colspan="1">0.46</td><td rowspan="1" colspan="1">0.51</td><td rowspan="1" colspan="1">0.50</td><td rowspan="1" colspan="1">0.51</td><td rowspan="1" colspan="1">0.48</td><td rowspan="1" colspan="1">0.49</td><td rowspan="1" colspan="1">0.51</td><td rowspan="1" colspan="1">0.51</td></tr><tr><td rowspan="1" colspan="1">
                    <bold><abbrev xmlns:xlink="http://www.w3.org/1999/xlink" xlink:title="snout-arm length" id="ABBRID0EQRBI" xlink:type="simple">SAL</abbrev>/<abbrev xmlns:xlink="http://www.w3.org/1999/xlink" xlink:title="snout-vent length" id="ABBRID0EURBI" xlink:type="simple">SVL</abbrev></bold>
                  </td><td rowspan="1" colspan="1">0.39</td><td rowspan="1" colspan="1">0.39</td><td rowspan="1" colspan="1">0.42</td><td rowspan="1" colspan="1">0.39</td><td rowspan="1" colspan="1">0.42</td><td rowspan="1" colspan="1">0.39</td><td rowspan="1" colspan="1">0.38</td><td rowspan="1" colspan="1">0.39</td><td rowspan="1" colspan="1">0.39</td><td rowspan="1" colspan="1">0.39</td></tr><tr><td rowspan="1" colspan="1">
                    <bold><abbrev xmlns:xlink="http://www.w3.org/1999/xlink" xlink:title="radius-ulna length" id="ABBRID0E3SBI" xlink:type="simple">RUL</abbrev>/<abbrev xmlns:xlink="http://www.w3.org/1999/xlink" xlink:title="snout-vent length" id="ABBRID0EATBI" xlink:type="simple">SVL</abbrev></bold>
                  </td><td rowspan="1" colspan="1">0.11</td><td rowspan="1" colspan="1">0.13</td><td rowspan="1" colspan="1">0.13</td><td rowspan="1" colspan="1">0.12</td><td rowspan="1" colspan="1">0.11</td><td rowspan="1" colspan="1">0.11</td><td rowspan="1" colspan="1">0.11</td><td rowspan="1" colspan="1">0.12</td><td rowspan="1" colspan="1">0.13</td><td rowspan="1" colspan="1">0.12</td></tr><tr><td rowspan="1" colspan="1">
                    <bold><abbrev xmlns:xlink="http://www.w3.org/1999/xlink" xlink:title="hindlimb length" id="ABBRID0EIUBI" xlink:type="simple">HLL</abbrev>/<abbrev xmlns:xlink="http://www.w3.org/1999/xlink" xlink:title="snout-vent length" id="ABBRID0EMUBI" xlink:type="simple">SVL</abbrev></bold>
                  </td><td rowspan="1" colspan="1">0.53</td><td rowspan="1" colspan="1">0.60</td><td rowspan="1" colspan="1">0.59</td><td rowspan="1" colspan="1">0.51</td><td rowspan="1" colspan="1">0.51</td><td rowspan="1" colspan="1">0.48</td><td rowspan="1" colspan="1">0.53</td><td rowspan="1" colspan="1">0.51</td><td rowspan="1" colspan="1">0.57</td><td rowspan="1" colspan="1">0.52</td></tr><tr><td rowspan="1" colspan="1">
                    <bold><abbrev xmlns:xlink="http://www.w3.org/1999/xlink" xlink:title="tibia-fibula length" id="ABBRID0EUVBI" xlink:type="simple">TFL</abbrev>/<abbrev xmlns:xlink="http://www.w3.org/1999/xlink" xlink:title="snout-vent length" id="ABBRID0EYVBI" xlink:type="simple">SVL</abbrev></bold>
                  </td><td rowspan="1" colspan="1">0.13</td><td rowspan="1" colspan="1">0.15</td><td rowspan="1" colspan="1">0.15</td><td rowspan="1" colspan="1">0.13</td><td rowspan="1" colspan="1">0.12</td><td rowspan="1" colspan="1">0.14</td><td rowspan="1" colspan="1">0.15</td><td rowspan="1" colspan="1">0.12</td><td rowspan="1" colspan="1">0.16</td><td rowspan="1" colspan="1">0.14</td></tr><tr><td rowspan="1" colspan="1">
                    <bold><abbrev xmlns:xlink="http://www.w3.org/1999/xlink" xlink:title="ength of fourth toe excluding claw" id="ABBRID0EAXBI" xlink:type="simple">LTL</abbrev>/<abbrev xmlns:xlink="http://www.w3.org/1999/xlink" xlink:title="snout-vent length" id="ABBRID0EEXBI" xlink:type="simple">SVL</abbrev></bold>
                  </td><td rowspan="1" colspan="1">0.14</td><td rowspan="1" colspan="1">0.18</td><td rowspan="1" colspan="1">0.18</td><td rowspan="1" colspan="1">0.18</td><td rowspan="1" colspan="1">0.17</td><td rowspan="1" colspan="1">0.17</td><td rowspan="1" colspan="1">0.18</td><td rowspan="1" colspan="1">0.18</td><td rowspan="1" colspan="1">0.19</td><td rowspan="1" colspan="1">0.18</td></tr><tr><td rowspan="1" colspan="1">
                    <bold><abbrev xmlns:xlink="http://www.w3.org/1999/xlink" xlink:title="hindlimb length" id="ABBRID0EMYBI" xlink:type="simple">HLL</abbrev>/<abbrev xmlns:xlink="http://www.w3.org/1999/xlink" xlink:title="arm-leg length" id="ABBRID0EQYBI" xlink:type="simple">ALL</abbrev></bold>
                  </td><td rowspan="1" colspan="1">1.13</td><td rowspan="1" colspan="1">1.27</td><td rowspan="1" colspan="1">1.29</td><td rowspan="1" colspan="1">1.00</td><td rowspan="1" colspan="1">1.02</td><td rowspan="1" colspan="1">0.95</td><td rowspan="1" colspan="1">0.13</td><td rowspan="1" colspan="1">1.04</td><td rowspan="1" colspan="1">1.12</td><td rowspan="1" colspan="1">1.01</td></tr></tbody></table></table-wrap><table-wrap id="T4" position="float" orientation="portrait"><label>Table 4.</label><caption><p>Scale counts of type series of <italic><tp:taxon-name><tp:taxon-name-part taxon-name-part-type="genus" reg="Takydromus">Takydromus</tp:taxon-name-part> <tp:taxon-name-part taxon-name-part-type="species" reg="yunkaiensis">yunkaiensis</tp:taxon-name-part></tp:taxon-name></italic> sp. nov.</p></caption><table id="TID0EAUCI" rules="all"><tbody><tr><th rowspan="1" colspan="1">Voucher</th><th rowspan="1" colspan="1">SYS r</th><th rowspan="1" colspan="1">SYS r</th><th rowspan="1" colspan="1">SYS r</th><th rowspan="1" colspan="1">SYS r</th><th rowspan="1" colspan="1">SYS r</th><th rowspan="1" colspan="1">SYS r</th><th rowspan="1" colspan="1">SYS r</th><th rowspan="1" colspan="1">SYS r</th><th rowspan="1" colspan="1">SYS r</th><th rowspan="1" colspan="1">SYS r</th></tr><tr><th rowspan="1" colspan="1">No.</th><th rowspan="1" colspan="1">001434</th><th rowspan="1" colspan="1">001439</th><th rowspan="1" colspan="1">001442</th><th rowspan="1" colspan="1">001507</th><th rowspan="1" colspan="1">001513</th><th rowspan="1" colspan="1">001514</th><th rowspan="1" colspan="1">001580</th><th rowspan="1" colspan="1">001581</th><th rowspan="1" colspan="1">001684</th><th rowspan="1" colspan="1">001901</th></tr><tr><td rowspan="1" colspan="1">
                    <bold><abbrev xmlns:xlink="http://www.w3.org/1999/xlink" xlink:title="chin-shields" id="ABBRID0EU3BI" xlink:type="simple">CS</abbrev></bold>
                  </td><td rowspan="1" colspan="1">4</td><td rowspan="1" colspan="1">4</td><td rowspan="1" colspan="1">4</td><td rowspan="1" colspan="1">4</td><td rowspan="1" colspan="1">4</td><td rowspan="1" colspan="1">4</td><td rowspan="1" colspan="1">4</td><td rowspan="1" colspan="1">4</td><td rowspan="1" colspan="1">4</td><td rowspan="1" colspan="1">4</td></tr><tr><td rowspan="1" colspan="1">
                    <bold><abbrev xmlns:xlink="http://www.w3.org/1999/xlink" xlink:title="femoral pores" id="ABBRID0E34BI" xlink:type="simple">FP</abbrev></bold>
                  </td><td rowspan="1" colspan="1">3</td><td rowspan="1" colspan="1">3</td><td rowspan="1" colspan="1">3</td><td rowspan="1" colspan="1">3</td><td rowspan="1" colspan="1">2</td><td rowspan="1" colspan="1">2</td><td rowspan="1" colspan="1">3</td><td rowspan="1" colspan="1">3</td><td rowspan="1" colspan="1">3</td><td rowspan="1" colspan="1">3</td></tr><tr><td rowspan="1" colspan="1">
                    <bold><abbrev xmlns:xlink="http://www.w3.org/1999/xlink" xlink:title="supralabials" id="ABBRID0EE6BI" xlink:type="simple">SPL</abbrev></bold>
                  </td><td rowspan="1" colspan="1">7</td><td rowspan="1" colspan="1">7</td><td rowspan="1" colspan="1">7</td><td rowspan="1" colspan="1">7</td><td rowspan="1" colspan="1">7</td><td rowspan="1" colspan="1">7</td><td rowspan="1" colspan="1">6</td><td rowspan="1" colspan="1">7/6</td><td rowspan="1" colspan="1">7</td><td rowspan="1" colspan="1">6</td></tr><tr><td rowspan="1" colspan="1">
                    <bold><abbrev xmlns:xlink="http://www.w3.org/1999/xlink" xlink:title="infralabials" id="ABBRID0EMACI" xlink:type="simple">IFL</abbrev></bold>
                  </td><td rowspan="1" colspan="1">7</td><td rowspan="1" colspan="1">7</td><td rowspan="1" colspan="1">7</td><td rowspan="1" colspan="1">7</td><td rowspan="1" colspan="1">7</td><td rowspan="1" colspan="1">6</td><td rowspan="1" colspan="1">6</td><td rowspan="1" colspan="1">6/7</td><td rowspan="1" colspan="1">7</td><td rowspan="1" colspan="1">6</td></tr><tr><td rowspan="1" colspan="1">
                    <bold><abbrev xmlns:xlink="http://www.w3.org/1999/xlink" xlink:title="supraocular" id="ABBRID0EUBCI" xlink:type="simple">SPO</abbrev></bold>
                  </td><td rowspan="1" colspan="1">4</td><td rowspan="1" colspan="1">4</td><td rowspan="1" colspan="1">4</td><td rowspan="1" colspan="1">4</td><td rowspan="1" colspan="1">4</td><td rowspan="1" colspan="1">4</td><td rowspan="1" colspan="1">4</td><td rowspan="1" colspan="1">4</td><td rowspan="1" colspan="1">4</td><td rowspan="1" colspan="1">4</td></tr><tr><td rowspan="1" colspan="1">
                    <bold><abbrev xmlns:xlink="http://www.w3.org/1999/xlink" xlink:title="supraciliary" id="ABBRID0E3CCI" xlink:type="simple">SPC</abbrev></bold>
                  </td><td rowspan="1" colspan="1">4</td><td rowspan="1" colspan="1">4</td><td rowspan="1" colspan="1">4</td><td rowspan="1" colspan="1">3</td><td rowspan="1" colspan="1">4</td><td rowspan="1" colspan="1">4</td><td rowspan="1" colspan="1">4/2</td><td rowspan="1" colspan="1">4</td><td rowspan="1" colspan="1">4</td><td rowspan="1" colspan="1">4</td></tr><tr><td rowspan="1" colspan="1">
                    <bold><abbrev xmlns:xlink="http://www.w3.org/1999/xlink" xlink:title="supratemporals" id="ABBRID0EEECI" xlink:type="simple">SPT</abbrev></bold>
                  </td><td rowspan="1" colspan="1">3/4</td><td rowspan="1" colspan="1">4/3</td><td rowspan="1" colspan="1">4/3</td><td rowspan="1" colspan="1">4</td><td rowspan="1" colspan="1">4/3</td><td rowspan="1" colspan="1">4/3</td><td rowspan="1" colspan="1">3</td><td rowspan="1" colspan="1">3/4</td><td rowspan="1" colspan="1">3/4</td><td rowspan="1" colspan="1">3</td></tr><tr><td rowspan="1" colspan="1">
                    <bold><abbrev xmlns:xlink="http://www.w3.org/1999/xlink" xlink:title="anterior dorsal scale rows, distinctly enlarged and keeled scales on anterior dorsum, counted transversely at position of forelimbs" id="ABBRID0EMFCI" xlink:type="simple">ADSR</abbrev></bold>
                  </td><td rowspan="1" colspan="1">9</td><td rowspan="1" colspan="1">10</td><td rowspan="1" colspan="1">9</td><td rowspan="1" colspan="1">9</td><td rowspan="1" colspan="1">9</td><td rowspan="1" colspan="1">9</td><td rowspan="1" colspan="1">9</td><td rowspan="1" colspan="1">9</td><td rowspan="1" colspan="1">9</td><td rowspan="1" colspan="1">9</td></tr><tr><td rowspan="1" colspan="1">
                    <bold><abbrev xmlns:xlink="http://www.w3.org/1999/xlink" xlink:title="posterior dorsal scale rows, counted transversely at the position of hind limbs" id="ABBRID0EUGCI" xlink:type="simple">PDSR</abbrev></bold>
                  </td><td rowspan="1" colspan="1">7</td><td rowspan="1" colspan="1">7</td><td rowspan="1" colspan="1">7</td><td rowspan="1" colspan="1">7</td><td rowspan="1" colspan="1">7</td><td rowspan="1" colspan="1">7</td><td rowspan="1" colspan="1">7</td><td rowspan="1" colspan="1">7</td><td rowspan="1" colspan="1">7</td><td rowspan="1" colspan="1">7</td></tr><tr><td rowspan="1" colspan="1">
                    <bold><abbrev xmlns:xlink="http://www.w3.org/1999/xlink" xlink:title="transverse dorsal scale rows at mid-body" id="ABBRID0E3HCI" xlink:type="simple">MDSR</abbrev></bold>
                  </td><td rowspan="1" colspan="1">8</td><td rowspan="1" colspan="1">8</td><td rowspan="1" colspan="1">8</td><td rowspan="1" colspan="1">8</td><td rowspan="1" colspan="1">8</td><td rowspan="1" colspan="1">8</td><td rowspan="1" colspan="1">7</td><td rowspan="1" colspan="1">8</td><td rowspan="1" colspan="1">7</td><td rowspan="1" colspan="1">7</td></tr><tr><td rowspan="1" colspan="1">
                    <bold><abbrev xmlns:xlink="http://www.w3.org/1999/xlink" xlink:title="dorsal scale numbers, counted longitudinally from posterior margin of occipital to posterior margin of hind limbs" id="ABBRID0EEJCI" xlink:type="simple">LDSN</abbrev></bold>
                  </td><td rowspan="1" colspan="1">47</td><td rowspan="1" colspan="1">49</td><td rowspan="1" colspan="1">51</td><td rowspan="1" colspan="1">47</td><td rowspan="1" colspan="1">49</td><td rowspan="1" colspan="1">47</td><td rowspan="1" colspan="1">47</td><td rowspan="1" colspan="1">51</td><td rowspan="1" colspan="1">47</td><td rowspan="1" colspan="1">47</td></tr><tr><td rowspan="1" colspan="1">
                    <bold><abbrev xmlns:xlink="http://www.w3.org/1999/xlink" xlink:title="scales in a transverse row at mid-body, including ventrals" id="ABBRID0EMKCI" xlink:type="simple">MBSR</abbrev></bold>
                  </td><td rowspan="1" colspan="1">40</td><td rowspan="1" colspan="1">44</td><td rowspan="1" colspan="1">42</td><td rowspan="1" colspan="1">40</td><td rowspan="1" colspan="1">46</td><td rowspan="1" colspan="1">41</td><td rowspan="1" colspan="1">42</td><td rowspan="1" colspan="1">41</td><td rowspan="1" colspan="1">46</td><td rowspan="1" colspan="1">41</td></tr><tr><td rowspan="1" colspan="1">
                    <bold><abbrev xmlns:xlink="http://www.w3.org/1999/xlink" xlink:title="small flat and granular scales in a transverse row on flank at mid-body" id="ABBRID0EULCI" xlink:type="simple">SSRF</abbrev></bold>
                  </td><td rowspan="1" colspan="1">13/13</td><td rowspan="1" colspan="1">17/13</td><td rowspan="1" colspan="1">12/16</td><td rowspan="1" colspan="1">13/13</td><td rowspan="1" colspan="1">16/16</td><td rowspan="1" colspan="1">13/14</td><td rowspan="1" colspan="1">14/15</td><td rowspan="1" colspan="1">14/13</td><td rowspan="1" colspan="1">17/16</td><td rowspan="1" colspan="1">14/14</td></tr><tr><td rowspan="1" colspan="1">
                    <bold><abbrev xmlns:xlink="http://www.w3.org/1999/xlink" xlink:title="ventral scale rows, counted transversely at mid-body" id="ABBRID0E3MCI" xlink:type="simple">VR</abbrev></bold>
                  </td><td rowspan="1" colspan="1">6</td><td rowspan="1" colspan="1">6</td><td rowspan="1" colspan="1">6</td><td rowspan="1" colspan="1">6</td><td rowspan="1" colspan="1">6</td><td rowspan="1" colspan="1">6</td><td rowspan="1" colspan="1">6</td><td rowspan="1" colspan="1">6</td><td rowspan="1" colspan="1">6</td><td rowspan="1" colspan="1">6</td></tr><tr><td rowspan="1" colspan="1">
                    <bold><abbrev xmlns:xlink="http://www.w3.org/1999/xlink" xlink:title="ventral scale numbers, counted longitudinally from the posterior margin of collars to the anterior margin of precloacal scales" id="ABBRID0EEOCI" xlink:type="simple">VN</abbrev></bold>
                  </td><td rowspan="1" colspan="1">25</td><td rowspan="1" colspan="1">26</td><td rowspan="1" colspan="1">25</td><td rowspan="1" colspan="1">25</td><td rowspan="1" colspan="1">26</td><td rowspan="1" colspan="1">25</td><td rowspan="1" colspan="1">24</td><td rowspan="1" colspan="1">26</td><td rowspan="1" colspan="1">25</td><td rowspan="1" colspan="1">27</td></tr><tr><td rowspan="1" colspan="1">
                    <bold><abbrev xmlns:xlink="http://www.w3.org/1999/xlink" xlink:title="enlarged and keeled lateral scales in longitudinal row(s) above ventrals on lower flanks" id="ABBRID0EMPCI" xlink:type="simple">ESRF</abbrev></bold>
                  </td><td rowspan="1" colspan="1">1</td><td rowspan="1" colspan="1">1</td><td rowspan="1" colspan="1">1</td><td rowspan="1" colspan="1">1</td><td rowspan="1" colspan="1">1</td><td rowspan="1" colspan="1">1</td><td rowspan="1" colspan="1">1</td><td rowspan="1" colspan="1">1</td><td rowspan="1" colspan="1">1</td><td rowspan="1" colspan="1">1</td></tr><tr><td rowspan="1" colspan="1">
                    <bold><abbrev xmlns:xlink="http://www.w3.org/1999/xlink" xlink:title="caudal scale rows, counted around the tail in the position of the 11th to 13th subcaudal scales" id="ABBRID0EUQCI" xlink:type="simple">CSR</abbrev></bold>
                  </td><td rowspan="1" colspan="1">13</td><td rowspan="1" colspan="1">13</td><td rowspan="1" colspan="1">12</td><td rowspan="1" colspan="1">10</td><td rowspan="1" colspan="1">12</td><td rowspan="1" colspan="1">13</td><td rowspan="1" colspan="1">12</td><td rowspan="1" colspan="1">13</td><td rowspan="1" colspan="1">13</td><td rowspan="1" colspan="1">12</td></tr><tr><td rowspan="1" colspan="1">
                    <bold>SDLF-4</bold>
                  </td><td rowspan="1" colspan="1">20</td><td rowspan="1" colspan="1">20</td><td rowspan="1" colspan="1">22</td><td rowspan="1" colspan="1">23</td><td rowspan="1" colspan="1">23</td><td rowspan="1" colspan="1">21</td><td rowspan="1" colspan="1">21</td><td rowspan="1" colspan="1">23</td><td rowspan="1" colspan="1">20</td><td rowspan="1" colspan="1">21</td></tr><tr><td rowspan="1" colspan="1">
                    <bold>SDLT-4</bold>
                  </td><td rowspan="1" colspan="1">27</td><td rowspan="1" colspan="1">23</td><td rowspan="1" colspan="1">26</td><td rowspan="1" colspan="1">28</td><td rowspan="1" colspan="1">30</td><td rowspan="1" colspan="1">27</td><td rowspan="1" colspan="1">26</td><td rowspan="1" colspan="1">28</td><td rowspan="1" colspan="1">27</td><td rowspan="1" colspan="1">25</td></tr></tbody></table></table-wrap><table-wrap id="T5" position="float" orientation="portrait"><label>Table 5.</label><caption><p>Selected body proportions of <italic><tp:taxon-name><tp:taxon-name-part taxon-name-part-type="genus" reg="Takydromus">Takydromus</tp:taxon-name-part> <tp:taxon-name-part taxon-name-part-type="species" reg="yunkaiensis">yunkaiensis</tp:taxon-name-part></tp:taxon-name></italic> sp. nov. (data of the female paratype SYS r001514 with a broken tail is not included), and its morphologically most similar species <italic><tp:taxon-name><tp:taxon-name-part taxon-name-part-type="genus" reg="Takydromus">T.</tp:taxon-name-part> <tp:taxon-name-part taxon-name-part-type="species" reg="intermedius">intermedius</tp:taxon-name-part></tp:taxon-name></italic> and <italic><tp:taxon-name><tp:taxon-name-part taxon-name-part-type="genus" reg="Takydromus">T.</tp:taxon-name-part> <tp:taxon-name-part taxon-name-part-type="species" reg="kuehnei">kuehnei</tp:taxon-name-part></tp:taxon-name></italic>; data obtained from <xref ref-type="bibr" rid="B27">Wang et al. (2017)</xref>.</p></caption><table id="TID0EMWDI" rules="all"><tbody><tr><th rowspan="1" colspan="1">T. spp.</th><th rowspan="1" colspan="2"><italic><tp:taxon-name><tp:taxon-name-part taxon-name-part-type="genus" reg="Takydromus"/><tp:taxon-name-part taxon-name-part-type="species" reg="yunkaiensis">yunkaiensis</tp:taxon-name-part></tp:taxon-name></italic> sp. nov.</th><th rowspan="1" colspan="2">
                    <italic><tp:taxon-name>
                        <tp:taxon-name-part taxon-name-part-type="genus" reg="Takydromus"/>
                        <tp:taxon-name-part taxon-name-part-type="species" reg="intermedius">intermedius</tp:taxon-name-part>
                      </tp:taxon-name></italic>
                  </th><th rowspan="1" colspan="2">
                    <italic><tp:taxon-name>
                        <tp:taxon-name-part taxon-name-part-type="genus" reg="Takydromus"/>
                        <tp:taxon-name-part taxon-name-part-type="species" reg="kuehnei">kuehnei</tp:taxon-name-part>
                      </tp:taxon-name></italic>
                  </th></tr><tr><th rowspan="1" colspan="1">Sex</th><th rowspan="1" colspan="1">♂ (N = 4)</th><th rowspan="1" colspan="1">♀ (N = 5)</th><th rowspan="1" colspan="1">♂ (N = 1)</th><th rowspan="1" colspan="1">♀ (N = 3)</th><th rowspan="1" colspan="1">♂ (N = 2)</th><th rowspan="1" colspan="1">♀ (N = 1)</th></tr><tr><td rowspan="2" colspan="1">
                    <bold><abbrev xmlns:xlink="http://www.w3.org/1999/xlink" xlink:title="tail length" id="ABBRID0E3XCI" xlink:type="simple">TaL</abbrev>/<abbrev xmlns:xlink="http://www.w3.org/1999/xlink" xlink:title="snout-vent length" id="ABBRID0EAYCI" xlink:type="simple">SVL</abbrev></bold>
                  </td><td rowspan="1" colspan="1">2.59–2.77</td><td rowspan="1" colspan="1">2.55–3.02</td><td rowspan="2" colspan="1">2.22</td><td rowspan="1" colspan="1">2.54–3.25</td><td rowspan="1" colspan="1">3.07–3.08</td><td rowspan="2" colspan="1">-</td></tr><tr><td rowspan="1" colspan="1">(2.67±0.07)</td><td rowspan="1" colspan="1">(2.78±0.21)</td><td rowspan="1" colspan="1">(2.90±0.36)</td><td rowspan="1" colspan="1">(3.08)</td></tr><tr><td rowspan="2" colspan="1">
                    <bold><abbrev xmlns:xlink="http://www.w3.org/1999/xlink" xlink:title="head length" id="ABBRID0EJZCI" xlink:type="simple">HL</abbrev>/<abbrev xmlns:xlink="http://www.w3.org/1999/xlink" xlink:title="snout-vent length" id="ABBRID0ENZCI" xlink:type="simple">SVL</abbrev></bold>
                  </td><td rowspan="1" colspan="1">0.25–0.26</td><td rowspan="1" colspan="1">0.24–0.27</td><td rowspan="2" colspan="1">0.25</td><td rowspan="1" colspan="1">0.22–0.25</td><td rowspan="1" colspan="1">0.24–0.25</td><td rowspan="2" colspan="1">0.22</td></tr><tr><td rowspan="1" colspan="1">(0.26±0.01)</td><td rowspan="1" colspan="1">(0.26±0.01)</td><td rowspan="1" colspan="1">(0.24±0.02)</td><td rowspan="1" colspan="1">(0.25)</td></tr><tr><td rowspan="2" colspan="1">
                    <bold><abbrev xmlns:xlink="http://www.w3.org/1999/xlink" xlink:title="head length" id="ABBRID0EW1CI" xlink:type="simple">HL</abbrev>/<abbrev xmlns:xlink="http://www.w3.org/1999/xlink" xlink:title="head width" id="ABBRID0E11CI" xlink:type="simple">HW</abbrev></bold>
                  </td><td rowspan="1" colspan="1">1.50–1.83</td><td rowspan="1" colspan="1">1.61–2.14</td><td rowspan="2" colspan="1">1.80</td><td rowspan="1" colspan="1">1.68–1.72</td><td rowspan="1" colspan="1">1.69–1.83</td><td rowspan="2" colspan="1">1.84</td></tr><tr><td rowspan="1" colspan="1">(1.64±1.14)</td><td rowspan="1" colspan="1">(1.87±0.23)</td><td rowspan="1" colspan="1">(1.70±0.02)</td><td rowspan="1" colspan="1">(1.76)</td></tr><tr><td rowspan="2" colspan="1">
                    <bold><abbrev xmlns:xlink="http://www.w3.org/1999/xlink" xlink:title="skull length" id="ABBRID0ED3CI" xlink:type="simple">SKL</abbrev>/<abbrev xmlns:xlink="http://www.w3.org/1999/xlink" xlink:title="head length" id="ABBRID0EH3CI" xlink:type="simple">HL</abbrev></bold>
                  </td><td rowspan="1" colspan="1">0.98–1.05</td><td rowspan="1" colspan="1">0.87–1.06</td><td rowspan="2" colspan="1">1.04</td><td rowspan="1" colspan="1">1.02–1.05</td><td rowspan="1" colspan="1">1.02–1.03</td><td rowspan="2" colspan="1">1.05</td></tr><tr><td rowspan="1" colspan="1">(1.01±0.04)</td><td rowspan="1" colspan="1">(0.96±0.08)</td><td rowspan="1" colspan="1">(1.04±0.02)</td><td rowspan="1" colspan="1">(1.02)</td></tr><tr><td rowspan="2" colspan="1">
                    <bold><abbrev xmlns:xlink="http://www.w3.org/1999/xlink" xlink:title="snout-eye length" id="ABBRID0EQ4CI" xlink:type="simple">SEL</abbrev>/<abbrev xmlns:xlink="http://www.w3.org/1999/xlink" xlink:title="head length" id="ABBRID0EU4CI" xlink:type="simple">HL</abbrev></bold>
                  </td><td rowspan="1" colspan="1">0.43–0.48</td><td rowspan="1" colspan="1">0.39–0.47</td><td rowspan="2" colspan="1">0.46</td><td rowspan="1" colspan="1">0.46–0.48</td><td rowspan="1" colspan="1">0.45–0.46</td><td rowspan="2" colspan="1">0.49</td></tr><tr><td rowspan="1" colspan="1">(0.46±0.02)</td><td rowspan="1" colspan="1">(0.43±0.03)</td><td rowspan="1" colspan="1">(0.47±0.01)</td><td rowspan="1" colspan="1">(0.46)</td></tr><tr><td rowspan="2" colspan="1">
                    <bold><abbrev xmlns:xlink="http://www.w3.org/1999/xlink" xlink:title="arm-leg length" id="ABBRID0E45CI" xlink:type="simple">ALL</abbrev>/<abbrev xmlns:xlink="http://www.w3.org/1999/xlink" xlink:title="snout-vent length" id="ABBRID0EB6CI" xlink:type="simple">SVL</abbrev></bold>
                  </td><td rowspan="1" colspan="1">0.46–0.51</td><td rowspan="1" colspan="1">0.48–0.51</td><td rowspan="2" colspan="1">0.55</td><td rowspan="1" colspan="1">0.53–0.55</td><td rowspan="1" colspan="1">0.52–0.53</td><td rowspan="2" colspan="1">0.58</td></tr><tr><td rowspan="1" colspan="1">(0.48±0.02)</td><td rowspan="1" colspan="1">(0.50±0.01)</td><td rowspan="1" colspan="1">(0.54±0.01)</td><td rowspan="1" colspan="1">(0.53)</td></tr><tr><td rowspan="2" colspan="1">
                    <bold><abbrev xmlns:xlink="http://www.w3.org/1999/xlink" xlink:title="snout-arm length" id="ABBRID0EKADI" xlink:type="simple">SAL</abbrev>/<abbrev xmlns:xlink="http://www.w3.org/1999/xlink" xlink:title="snout-vent length" id="ABBRID0EOADI" xlink:type="simple">SVL</abbrev></bold>
                  </td><td rowspan="1" colspan="1">0.39–0.42</td><td rowspan="1" colspan="1">0.38–0.42</td><td rowspan="2" colspan="1">0.39</td><td rowspan="1" colspan="1">0.37–0.42</td><td rowspan="1" colspan="1">0.38–0.39</td><td rowspan="2" colspan="1">0.36</td></tr><tr><td rowspan="1" colspan="1">(0.40±0.02)</td><td rowspan="1" colspan="1">(0.39±0.01)</td><td rowspan="1" colspan="1">(0.40±0.03)</td><td rowspan="1" colspan="1">(0.38)</td></tr><tr><td rowspan="2" colspan="1">
                    <bold><abbrev xmlns:xlink="http://www.w3.org/1999/xlink" xlink:title="radius-ulna length" id="ABBRID0EXBDI" xlink:type="simple">RUL</abbrev>/<abbrev xmlns:xlink="http://www.w3.org/1999/xlink" xlink:title="snout-vent length" id="ABBRID0E2BDI" xlink:type="simple">SVL</abbrev></bold>
                  </td><td rowspan="1" colspan="1">0.11–0.13</td><td rowspan="1" colspan="1">0.11–0.13</td><td rowspan="2" colspan="1">0.16</td><td rowspan="1" colspan="1">0.12–0.14</td><td rowspan="1" colspan="1">0.13–0.14</td><td rowspan="2" colspan="1">0.11</td></tr><tr><td rowspan="1" colspan="1">(0.12±0.01)</td><td rowspan="1" colspan="1">(0.12±0.01)</td><td rowspan="1" colspan="1">(0.14±0.01)</td><td rowspan="1" colspan="1">(0.13)</td></tr><tr><td rowspan="2" colspan="1">
                    <bold><abbrev xmlns:xlink="http://www.w3.org/1999/xlink" xlink:title="hindlimb length" id="ABBRID0EEDDI" xlink:type="simple">HLL</abbrev>/<abbrev xmlns:xlink="http://www.w3.org/1999/xlink" xlink:title="snout-vent length" id="ABBRID0EIDDI" xlink:type="simple">SVL</abbrev></bold>
                  </td><td rowspan="1" colspan="1">0.51–0.60</td><td rowspan="1" colspan="1">0.48–0.57</td><td rowspan="2" colspan="1">0.55</td><td rowspan="1" colspan="1">0.48–0.53</td><td rowspan="1" colspan="1">0.54–0.57</td><td rowspan="2" colspan="1">0.49</td></tr><tr><td rowspan="1" colspan="1">(0.56±0.05)</td><td rowspan="1" colspan="1">(0.52±0.03)</td><td rowspan="1" colspan="1">(0.51±0.03)</td><td rowspan="1" colspan="1">(0.56)</td></tr><tr><td rowspan="2" colspan="1">
                    <bold><abbrev xmlns:xlink="http://www.w3.org/1999/xlink" xlink:title="tibia-fibula length" id="ABBRID0EREDI" xlink:type="simple">TFL</abbrev>/<abbrev xmlns:xlink="http://www.w3.org/1999/xlink" xlink:title="snout-vent length" id="ABBRID0EVEDI" xlink:type="simple">SVL</abbrev></bold>
                  </td><td rowspan="1" colspan="1">0.13–0.15</td><td rowspan="1" colspan="1">0.12–0.16</td><td rowspan="2" colspan="1">0.17</td><td rowspan="1" colspan="1">0.14–0.16</td><td rowspan="1" colspan="1">0.14–0.16</td><td rowspan="2" colspan="1">0.13</td></tr><tr><td rowspan="1" colspan="1">(0.14±0.01)</td><td rowspan="1" colspan="1">(0.14±0.01)</td><td rowspan="1" colspan="1">(0.15±0.01)</td><td rowspan="1" colspan="1">(0.15)</td></tr><tr><td rowspan="2" colspan="1">
                    <bold><abbrev xmlns:xlink="http://www.w3.org/1999/xlink" xlink:title="ength of fourth toe excluding claw" id="ABBRID0E5FDI" xlink:type="simple">LTL</abbrev>/<abbrev xmlns:xlink="http://www.w3.org/1999/xlink" xlink:title="snout-vent length" id="ABBRID0ECGDI" xlink:type="simple">SVL</abbrev></bold>
                  </td><td rowspan="1" colspan="1">0.14–0.18</td><td rowspan="1" colspan="1">0.17–0.19</td><td rowspan="2" colspan="1">0.19</td><td rowspan="1" colspan="1">0.16–0.20</td><td rowspan="2" colspan="1">0.20</td><td rowspan="2" colspan="1">0.19</td></tr><tr><td rowspan="1" colspan="1">(0.17±0.02)</td><td rowspan="1" colspan="1">(0.18±0.01)</td><td rowspan="1" colspan="1">(0.19±0.02)</td></tr><tr><td rowspan="2" colspan="1">
                    <bold><abbrev xmlns:xlink="http://www.w3.org/1999/xlink" xlink:title="hindlimb length" id="ABBRID0EIHDI" xlink:type="simple">HLL</abbrev>/<abbrev xmlns:xlink="http://www.w3.org/1999/xlink" xlink:title="arm-leg length" id="ABBRID0EMHDI" xlink:type="simple">ALL</abbrev></bold>
                  </td><td rowspan="1" colspan="1">1.00–1.29</td><td rowspan="1" colspan="1">0.95–1.13</td><td rowspan="2" colspan="1">0.99</td><td rowspan="1" colspan="1">0.89–1.01</td><td rowspan="1" colspan="1">1.03–1.09</td><td rowspan="2" colspan="1">0.85</td></tr><tr><td rowspan="1" colspan="1">(1.17±0.14)</td><td rowspan="1" colspan="1">(1.04±0.07)</td><td rowspan="1" colspan="1">(0.96±0.06)</td><td rowspan="1" colspan="1">(1.06)</td></tr></tbody></table></table-wrap><table-wrap id="T6" position="float" orientation="portrait"><label>Table 6.</label><caption><p>Selected scale counts of the nine species of the genus <italic><tp:taxon-name><tp:taxon-name-part taxon-name-part-type="genus" reg="Takydromus">Takydromus</tp:taxon-name-part></tp:taxon-name></italic> recorded from the Chinese mainland, modified from <xref ref-type="bibr" rid="B27">Wang et al. (2017)</xref>; differences are marked in bold.</p></caption><table id="TID0EANAK" rules="all"><tbody><tr><th rowspan="1" colspan="1">
                    <tp:taxon-name>
                      <tp:taxon-name-part taxon-name-part-type="genus" reg="Takydromus">Takydromus</tp:taxon-name-part>
                    </tp:taxon-name>
                  </th><th rowspan="1" colspan="1"><italic><tp:taxon-name><tp:taxon-name-part taxon-name-part-type="genus" reg="Takydromus"/><tp:taxon-name-part taxon-name-part-type="species" reg="yunkaiensis">yunkaiensis</tp:taxon-name-part></tp:taxon-name></italic> sp. nov.</th><th rowspan="1" colspan="1">
                    <italic><tp:taxon-name>
                        <tp:taxon-name-part taxon-name-part-type="genus" reg="Takydromus"/>
                        <tp:taxon-name-part taxon-name-part-type="species" reg="albomaculosus">albomaculosus</tp:taxon-name-part>
                      </tp:taxon-name></italic>
                  </th><th rowspan="1" colspan="1">
                    <italic><tp:taxon-name>
                        <tp:taxon-name-part taxon-name-part-type="genus" reg="Takydromus"/>
                        <tp:taxon-name-part taxon-name-part-type="species" reg="amurensis">amurensis</tp:taxon-name-part>
                      </tp:taxon-name></italic>
                  </th><th rowspan="1" colspan="1">
                    <italic><tp:taxon-name>
                        <tp:taxon-name-part taxon-name-part-type="genus" reg="Takydromus"/>
                        <tp:taxon-name-part taxon-name-part-type="species" reg="wolteri">wolteri</tp:taxon-name-part>
                      </tp:taxon-name></italic>
                  </th><th rowspan="1" colspan="1">
                    <italic><tp:taxon-name>
                        <tp:taxon-name-part taxon-name-part-type="genus" reg="Takydromus"/>
                        <tp:taxon-name-part taxon-name-part-type="species" reg="septentrionalis">septentrionalis</tp:taxon-name-part>
                      </tp:taxon-name></italic>
                  </th><th rowspan="1" colspan="1">
                    <italic><tp:taxon-name>
                        <tp:taxon-name-part taxon-name-part-type="genus" reg="Takydromus"/>
                        <tp:taxon-name-part taxon-name-part-type="species" reg="sexlineatus">sexlineatus</tp:taxon-name-part>
                      </tp:taxon-name></italic>
                  </th><th rowspan="1" colspan="1">
                    <italic><tp:taxon-name>
                        <tp:taxon-name-part taxon-name-part-type="genus" reg="Takydromus"/>
                        <tp:taxon-name-part taxon-name-part-type="species" reg="intermedius">intermedius</tp:taxon-name-part>
                      </tp:taxon-name></italic>
                  </th><th rowspan="1" colspan="1">
                    <italic><tp:taxon-name>
                        <tp:taxon-name-part taxon-name-part-type="genus" reg="Takydromus"/>
                        <tp:taxon-name-part taxon-name-part-type="species" reg="kuehnei">kuehnei</tp:taxon-name-part>
                      </tp:taxon-name></italic>
                  </th><th rowspan="1" colspan="1">
                    <italic><tp:taxon-name>
                        <tp:taxon-name-part taxon-name-part-type="genus" reg="Takydromus"/>
                        <tp:taxon-name-part taxon-name-part-type="species" reg="sylvaticus">sylvaticus</tp:taxon-name-part>
                      </tp:taxon-name></italic>
                  </th></tr><tr><th rowspan="1" colspan="1">Species</th><th rowspan="1" colspan="1">(N = 10)</th><th rowspan="1" colspan="1">(N = 2)</th><th rowspan="1" colspan="1">(N = 2)</th><th rowspan="1" colspan="1">(N = 1)</th><th rowspan="1" colspan="1">(N = 25)</th><th rowspan="1" colspan="1">(N = 5)</th><th rowspan="1" colspan="1">(N = 8)</th><th rowspan="1" colspan="1">(N = 5)</th><th rowspan="1" colspan="1">(N = 3)</th></tr><tr><td rowspan="1" colspan="1">
                    <bold><abbrev xmlns:xlink="http://www.w3.org/1999/xlink" xlink:title="chin-shields" id="ABBRID0EVODI" xlink:type="simple">CS</abbrev></bold>
                  </td><td rowspan="1" colspan="1">
                    <bold>4</bold>
                  </td><td rowspan="1" colspan="1">4</td><td rowspan="1" colspan="1">4</td><td rowspan="1" colspan="1">4</td><td rowspan="1" colspan="1">
                    <bold>3</bold>
                  </td><td rowspan="1" colspan="1">
                    <bold>3</bold>
                  </td><td rowspan="1" colspan="1">4–5</td><td rowspan="1" colspan="1">4 (rare 3*)</td><td rowspan="1" colspan="1">4</td></tr><tr><td rowspan="1" colspan="1">
                    <bold><abbrev xmlns:xlink="http://www.w3.org/1999/xlink" xlink:title="femoral pores" id="ABBRID0EDQDI" xlink:type="simple">FP</abbrev></bold>
                  </td><td rowspan="1" colspan="1">
                    <bold>2–3</bold>
                  </td><td rowspan="1" colspan="1">3–4</td><td rowspan="1" colspan="1">
                    <bold>4</bold>
                  </td><td rowspan="1" colspan="1">
                    <bold>1</bold>
                  </td><td rowspan="1" colspan="1">
                    <bold>1</bold>
                  </td><td rowspan="1" colspan="1">
                    <bold>1</bold>
                  </td><td rowspan="1" colspan="1">2–3</td><td rowspan="1" colspan="1">3–5</td><td rowspan="1" colspan="1">3</td></tr><tr><td rowspan="1" colspan="1">
                    <bold><abbrev xmlns:xlink="http://www.w3.org/1999/xlink" xlink:title="supralabials" id="ABBRID0EXRDI" xlink:type="simple">SPL</abbrev></bold>
                  </td><td rowspan="1" colspan="1">6–7</td><td rowspan="1" colspan="1">6–7</td><td rowspan="1" colspan="1">5–7</td><td rowspan="1" colspan="1">7</td><td rowspan="1" colspan="1">5–8</td><td rowspan="1" colspan="1">5–6</td><td rowspan="1" colspan="1">6–7</td><td rowspan="1" colspan="1">6–7</td><td rowspan="1" colspan="1">5–7</td></tr><tr><td rowspan="1" colspan="1">
                    <bold><abbrev xmlns:xlink="http://www.w3.org/1999/xlink" xlink:title="infralabials" id="ABBRID0E3SDI" xlink:type="simple">IFL</abbrev></bold>
                  </td><td rowspan="1" colspan="1">
                    <bold>6–7</bold>
                  </td><td rowspan="1" colspan="1">6–7</td><td rowspan="1" colspan="1">6–7</td><td rowspan="1" colspan="1">6–7</td><td rowspan="1" colspan="1">5–6</td><td rowspan="1" colspan="1">
                    <bold>4–5</bold>
                  </td><td rowspan="1" colspan="1">5–7</td><td rowspan="1" colspan="1">5–6</td><td rowspan="1" colspan="1">5–7</td></tr><tr><td rowspan="1" colspan="1">
                    <bold><abbrev xmlns:xlink="http://www.w3.org/1999/xlink" xlink:title="supraocular" id="ABBRID0EHUDI" xlink:type="simple">SPO</abbrev></bold>
                  </td><td rowspan="1" colspan="1">
                    <bold>4</bold>
                  </td><td rowspan="1" colspan="1">3 (rare 4<sup>#</sup>)</td><td rowspan="1" colspan="1">4</td><td rowspan="1" colspan="1">4</td><td rowspan="1" colspan="1">4 (rare 3<sup>■</sup>)</td><td rowspan="1" colspan="1">
                    <bold>3</bold>
                  </td><td rowspan="1" colspan="1">4</td><td rowspan="1" colspan="1">4</td><td rowspan="1" colspan="1">4</td></tr><tr><td rowspan="1" colspan="1">
                    <bold><abbrev xmlns:xlink="http://www.w3.org/1999/xlink" xlink:title="supraciliary" id="ABBRID0EYVDI" xlink:type="simple">SPC</abbrev></bold>
                  </td><td rowspan="1" colspan="1">4 (rarely 2, 3<sup>▲</sup>)</td><td rowspan="1" colspan="1">4–6</td><td rowspan="1" colspan="1">4</td><td rowspan="1" colspan="1">4</td><td rowspan="1" colspan="1">3–5</td><td rowspan="1" colspan="1">3</td><td rowspan="1" colspan="1">4–5</td><td rowspan="1" colspan="1">4</td><td rowspan="1" colspan="1">4–5</td></tr><tr><td rowspan="1" colspan="1">
                    <bold><abbrev xmlns:xlink="http://www.w3.org/1999/xlink" xlink:title="supratemporals" id="ABBRID0EAXDI" xlink:type="simple">SPT</abbrev></bold>
                  </td><td rowspan="1" colspan="1">3–4</td><td rowspan="1" colspan="1">3</td><td rowspan="1" colspan="1">2–3</td><td rowspan="1" colspan="1">3</td><td rowspan="1" colspan="1">1–4</td><td rowspan="1" colspan="1">2–3</td><td rowspan="1" colspan="1">2–5</td><td rowspan="1" colspan="1">3–4</td><td rowspan="1" colspan="1">2–4</td></tr><tr><td rowspan="1" colspan="1">
                    <bold><abbrev xmlns:xlink="http://www.w3.org/1999/xlink" xlink:title="anterior dorsal scale rows, distinctly enlarged and keeled scales on anterior dorsum, counted transversely at position of forelimbs" id="ABBRID0EFYDI" xlink:type="simple">ADSR</abbrev></bold>
                  </td><td rowspan="1" colspan="1">
                    <bold>9–10</bold>
                  </td><td rowspan="1" colspan="1">
                    <bold>6</bold>
                  </td><td rowspan="1" colspan="1">
                    <bold>7–8</bold>
                  </td><td rowspan="1" colspan="1">9</td><td rowspan="1" colspan="1"><bold>6</bold>–8</td><td rowspan="1" colspan="1">
                    <bold>6</bold>
                  </td><td rowspan="1" colspan="1">
                    <bold>6–8</bold>
                  </td><td rowspan="1" colspan="1">
                    <bold>5–7</bold>
                  </td><td rowspan="1" colspan="1">/</td></tr><tr><td rowspan="1" colspan="1">
                    <bold><abbrev xmlns:xlink="http://www.w3.org/1999/xlink" xlink:title="posterior dorsal scale rows, counted transversely at the position of hind limbs" id="ABBRID0E6ZDI" xlink:type="simple">PDSR</abbrev></bold>
                  </td><td rowspan="1" colspan="1">
                    <bold>7</bold>
                  </td><td rowspan="1" colspan="1">
                    <bold>6</bold>
                  </td><td rowspan="1" colspan="1">6–7</td><td rowspan="1" colspan="1">7</td><td rowspan="1" colspan="1">
                    <bold>4–6</bold>
                  </td><td rowspan="1" colspan="1">
                    <bold>4</bold>
                  </td><td rowspan="1" colspan="1">
                    <bold>6</bold>
                  </td><td rowspan="1" colspan="1">
                    <bold>6</bold>
                  </td><td rowspan="1" colspan="1">
                    <bold>9–10</bold>
                  </td></tr><tr><td rowspan="1" colspan="1">
                    <bold><abbrev xmlns:xlink="http://www.w3.org/1999/xlink" xlink:title="transverse dorsal scale rows at mid-body" id="ABBRID0EZ2DI" xlink:type="simple">MDSR</abbrev></bold>
                  </td><td rowspan="1" colspan="1">
                    <bold>7–8</bold>
                  </td><td rowspan="1" colspan="1">7</td><td rowspan="1" colspan="1">7–8</td><td rowspan="1" colspan="1">8</td><td rowspan="1" colspan="1">
                    <bold>5–6</bold>
                  </td><td rowspan="1" colspan="1">
                    <bold>4</bold>
                  </td><td rowspan="1" colspan="1">7–8</td><td rowspan="1" colspan="1">6–7</td><td rowspan="1" colspan="1">
                    <bold>11–14</bold>
                  </td></tr><tr><td rowspan="1" colspan="1">
                    <bold><abbrev xmlns:xlink="http://www.w3.org/1999/xlink" xlink:title="dorsal scale numbers, counted longitudinally from posterior margin of occipital to posterior margin of hind limbs" id="ABBRID0EK4DI" xlink:type="simple">LDSN</abbrev></bold>
                  </td><td rowspan="1" colspan="1">
                    <bold>47–51</bold>
                  </td><td rowspan="1" colspan="1">
                    <bold>52–53</bold>
                  </td><td rowspan="1" colspan="1">
                    <bold>46</bold>
                  </td><td rowspan="1" colspan="1">
                    <bold>56</bold>
                  </td><td rowspan="1" colspan="1">
                    <bold>37–46</bold>
                  </td><td rowspan="1" colspan="1">
                    <bold>34–35</bold>
                  </td><td rowspan="1" colspan="1">
                    <bold>36–46</bold>
                  </td><td rowspan="1" colspan="1">42–47</td><td rowspan="1" colspan="1">
                    <bold>67–81</bold>
                  </td></tr><tr><td rowspan="1" colspan="1">
                    <bold><abbrev xmlns:xlink="http://www.w3.org/1999/xlink" xlink:title="scales in a transverse row at mid-body, including ventrals" id="ABBRID0EH6DI" xlink:type="simple">MBSR</abbrev></bold>
                  </td><td rowspan="1" colspan="1">
                    <bold>40–46</bold>
                  </td><td rowspan="1" colspan="1">42–43</td><td rowspan="1" colspan="1">
                    <bold>33–38</bold>
                  </td><td rowspan="1" colspan="1">
                    <bold>36</bold>
                  </td><td rowspan="1" colspan="1">34–42</td><td rowspan="1" colspan="1">
                    <bold>28–33</bold>
                  </td><td rowspan="1" colspan="1">40–44</td><td rowspan="1" colspan="1">39–44</td><td rowspan="1" colspan="1">45–47</td></tr><tr><td rowspan="1" colspan="1">
                    <bold><abbrev xmlns:xlink="http://www.w3.org/1999/xlink" xlink:title="small flat and granular scales in a transverse row on flank at mid-body" id="ABBRID0EZAAK" xlink:type="simple">SSRF</abbrev></bold>
                  </td><td rowspan="1" colspan="1">
                    <bold>12–17</bold>
                  </td><td rowspan="1" colspan="1">13–14</td><td rowspan="1" colspan="1">
                    <bold>5–9</bold>
                  </td><td rowspan="1" colspan="1">
                    <bold>10</bold>
                  </td><td rowspan="1" colspan="1">
                    <bold>7–11</bold>
                  </td><td rowspan="1" colspan="1">
                    <bold>6–8</bold>
                  </td><td rowspan="1" colspan="1">12–15</td><td rowspan="1" colspan="1">13–16</td><td rowspan="1" colspan="1">13</td></tr><tr><td rowspan="1" colspan="1">
                    <bold><abbrev xmlns:xlink="http://www.w3.org/1999/xlink" xlink:title="ventral scale rows, counted transversely at mid-body" id="ABBRID0ENCAK" xlink:type="simple">VR</abbrev></bold>
                  </td><td rowspan="1" colspan="1">
                    <bold>6</bold>
                  </td><td rowspan="1" colspan="1">6</td><td rowspan="1" colspan="1">
                    <bold>8</bold>
                  </td><td rowspan="1" colspan="1">
                    <bold>8</bold>
                  </td><td rowspan="1" colspan="1">
                    <bold>8</bold>
                  </td><td rowspan="1" colspan="1">
                    <bold>8</bold>
                  </td><td rowspan="1" colspan="1">6</td><td rowspan="1" colspan="1">6</td><td rowspan="1" colspan="1">6</td></tr><tr><td rowspan="1" colspan="1">
                    <bold><abbrev xmlns:xlink="http://www.w3.org/1999/xlink" xlink:title="ventral scale numbers, counted longitudinally from the posterior margin of collars to the anterior margin of precloacal scales" id="ABBRID0EBEAK" xlink:type="simple">VN</abbrev></bold>
                  </td><td rowspan="1" colspan="1">
                    <bold>24–27</bold>
                  </td><td rowspan="1" colspan="1">23–26</td><td rowspan="1" colspan="1">27</td><td rowspan="1" colspan="1">
                    <bold>30</bold>
                  </td><td rowspan="1" colspan="1">25–29</td><td rowspan="1" colspan="1">26–27</td><td rowspan="1" colspan="1">21–24</td><td rowspan="1" colspan="1">27–29</td><td rowspan="1" colspan="1">26–29</td></tr><tr><td rowspan="1" colspan="1">
                    <bold><abbrev xmlns:xlink="http://www.w3.org/1999/xlink" xlink:title="enlarged and keeled lateral scales in longitudinal row(s) above ventrals on lower flanks" id="ABBRID0EMFAK" xlink:type="simple">ESRF</abbrev></bold>
                  </td><td rowspan="1" colspan="1">
                    <bold>1</bold>
                  </td><td rowspan="1" colspan="1">1</td><td rowspan="1" colspan="1">1–3</td><td rowspan="1" colspan="1">
                    <bold>3</bold>
                  </td><td rowspan="1" colspan="1">
                    <bold>2–3</bold>
                  </td><td rowspan="1" colspan="1">
                    <bold>2–3</bold>
                  </td><td rowspan="1" colspan="1">1</td><td rowspan="1" colspan="1">0–1</td><td rowspan="1" colspan="1">
                    <bold>0</bold>
                  </td></tr><tr><td rowspan="1" colspan="1">
                    <bold><abbrev xmlns:xlink="http://www.w3.org/1999/xlink" xlink:title="caudal scale rows, counted around the tail in the position of the 11th to 13th subcaudal scales" id="ABBRID0EAHAK" xlink:type="simple">CSR</abbrev></bold>
                  </td><td rowspan="1" colspan="1">
                    <bold>10–13</bold>
                  </td><td rowspan="1" colspan="1">12</td><td rowspan="1" colspan="1">
                    <bold>16–18</bold>
                  </td><td rowspan="1" colspan="1">
                    <bold>16</bold>
                  </td><td rowspan="1" colspan="1">12–14</td><td rowspan="1" colspan="1">
                    <bold>14</bold>
                  </td><td rowspan="1" colspan="1">12</td><td rowspan="1" colspan="1">12–13</td><td rowspan="1" colspan="1">12</td></tr><tr><td rowspan="1" colspan="1">
                    <bold>SDLF-4</bold>
                  </td><td rowspan="1" colspan="1">
                    <bold>20–23</bold>
                  </td><td rowspan="1" colspan="1">23–24</td><td rowspan="1" colspan="1">
                    <bold>18–19</bold>
                  </td><td rowspan="1" colspan="1">
                    <bold>17</bold>
                  </td><td rowspan="1" colspan="1">18–22</td><td rowspan="1" colspan="1">
                    <bold>13–16</bold>
                  </td><td rowspan="1" colspan="1">20–21</td><td rowspan="1" colspan="1">18–20</td><td rowspan="1" colspan="1">21–22</td></tr><tr><td rowspan="1" colspan="1">
                    <bold>SDLT-4</bold>
                  </td><td rowspan="1" colspan="1">
                    <bold>23–30</bold>
                  </td><td rowspan="1" colspan="1">29–30</td><td rowspan="1" colspan="1">24–25</td><td rowspan="1" colspan="1">22–23</td><td rowspan="1" colspan="1">23–28</td><td rowspan="1" colspan="1">
                    <bold>19</bold>
                  </td><td rowspan="1" colspan="1">26–27</td><td rowspan="1" colspan="1">23–24</td><td rowspan="1" colspan="1">27–28</td></tr></tbody></table><table-wrap-foot><fn><p><sup>▲</sup>: Two supraciliaries only present on right side of the holotype SYS r001580 and three present on both sides of SYS r001507, <italic><tp:taxon-name><tp:taxon-name-part taxon-name-part-type="genus" reg="Takydromus">Takydromus</tp:taxon-name-part> <tp:taxon-name-part taxon-name-part-type="species" reg="yunkaiensis">yunkaiensis</tp:taxon-name-part></tp:taxon-name></italic> sp. nov.; *: Three chin-shields only present on left side of SYS r001338, <italic><tp:taxon-name><tp:taxon-name-part taxon-name-part-type="genus" reg="Takydromus">T.</tp:taxon-name-part> <tp:taxon-name-part taxon-name-part-type="species" reg="kuehnei">kuehnei</tp:taxon-name-part></tp:taxon-name></italic>; <bold><sup>#</sup></bold>: Four supraoculars only present on right side of SYS r001292, <italic><tp:taxon-name><tp:taxon-name-part taxon-name-part-type="genus" reg="Takydromus">T.</tp:taxon-name-part> <tp:taxon-name-part taxon-name-part-type="species" reg="albomaculosus">albomaculosus</tp:taxon-name-part></tp:taxon-name></italic>; <bold><sup>■</sup></bold>: Three supraoculars only present on one side in three of 25 specimens of <italic><tp:taxon-name><tp:taxon-name-part taxon-name-part-type="genus" reg="Takydromus">T.</tp:taxon-name-part> <tp:taxon-name-part taxon-name-part-type="species" reg="septentrionalis">septentrionalis</tp:taxon-name-part></tp:taxon-name></italic>.</p></fn></table-wrap-foot></table-wrap><p>In our phylogenetic tree, <italic><tp:taxon-name><tp:taxon-name-part taxon-name-part-type="genus" reg="Takydromus">Takydromus</tp:taxon-name-part> <tp:taxon-name-part taxon-name-part-type="species" reg="yunkaiensis">yunkaiensis</tp:taxon-name-part></tp:taxon-name></italic> sp. nov. is a sister taxon to <italic><tp:taxon-name><tp:taxon-name-part taxon-name-part-type="genus" reg="Takydromus">T.</tp:taxon-name-part> <tp:taxon-name-part taxon-name-part-type="species" reg="intermedius">intermedius</tp:taxon-name-part></tp:taxon-name></italic>, from which it differs by having two postnasals (only one in <italic><tp:taxon-name><tp:taxon-name-part taxon-name-part-type="genus" reg="Takydromus">T.</tp:taxon-name-part> <tp:taxon-name-part taxon-name-part-type="species" reg="intermedius">intermedius</tp:taxon-name-part></tp:taxon-name></italic>), having a pair of strikingly yellowish-white dorsolateral lines in adult males (vs. always absent or indistinct in <italic><tp:taxon-name><tp:taxon-name-part taxon-name-part-type="genus" reg="Takydromus">T.</tp:taxon-name-part> <tp:taxon-name-part taxon-name-part-type="species" reg="intermedius">intermedius</tp:taxon-name-part></tp:taxon-name></italic>), flanks of body blackish brown with light brown spots in adult males (vs. pure brown without spots in <italic><tp:taxon-name><tp:taxon-name-part taxon-name-part-type="genus" reg="Takydromus">T.</tp:taxon-name-part> <tp:taxon-name-part taxon-name-part-type="species" reg="intermedius">intermedius</tp:taxon-name-part></tp:taxon-name></italic>), <abbrev xmlns:xlink="http://www.w3.org/1999/xlink" xlink:title="anterior dorsal scale rows, distinctly enlarged and keeled scales on anterior dorsum, counted transversely at position of forelimbs" id="ABBRID0ESOAK" xlink:type="simple">ADSR</abbrev> 9–10, <abbrev xmlns:xlink="http://www.w3.org/1999/xlink" xlink:title="posterior dorsal scale rows, counted transversely at the position of hind limbs" id="ABBRID0EWOAK" xlink:type="simple">PDSR</abbrev> 7 (vs. <abbrev xmlns:xlink="http://www.w3.org/1999/xlink" xlink:title="anterior dorsal scale rows, distinctly enlarged and keeled scales on anterior dorsum, counted transversely at position of forelimbs" id="ABBRID0E1OAK" xlink:type="simple">ADSR</abbrev> 6–8, <abbrev xmlns:xlink="http://www.w3.org/1999/xlink" xlink:title="posterior dorsal scale rows, counted transversely at the position of hind limbs" id="ABBRID0E5OAK" xlink:type="simple">PDSR</abbrev> 6 in <italic><tp:taxon-name><tp:taxon-name-part taxon-name-part-type="genus" reg="Takydromus">T.</tp:taxon-name-part> <tp:taxon-name-part taxon-name-part-type="species" reg="intermedius">intermedius</tp:taxon-name-part></tp:taxon-name></italic>).</p><p>Morphologically, <italic><tp:taxon-name><tp:taxon-name-part taxon-name-part-type="genus" reg="Takydromus">Takydromus</tp:taxon-name-part> <tp:taxon-name-part taxon-name-part-type="species" reg="yunkaiensis">yunkaiensis</tp:taxon-name-part></tp:taxon-name></italic> sp. nov. is most similar to <italic><tp:taxon-name><tp:taxon-name-part taxon-name-part-type="genus" reg="Takydromus">T.</tp:taxon-name-part> <tp:taxon-name-part taxon-name-part-type="species" reg="kuehnei">kuehnei</tp:taxon-name-part></tp:taxon-name></italic> (Fig. <xref ref-type="fig" rid="F4">4</xref>). The new species can be distinguished from <italic><tp:taxon-name><tp:taxon-name-part taxon-name-part-type="genus" reg="Takydromus">T.</tp:taxon-name-part> <tp:taxon-name-part taxon-name-part-type="species" reg="kuehnei">kuehnei</tp:taxon-name-part></tp:taxon-name></italic> by having a pair of strikingly yellowish-white dorsolateral lines in adult males (vs. absent or dorsolateral stripes blurred, pale brown only present in old individuals in <italic><tp:taxon-name><tp:taxon-name-part taxon-name-part-type="genus" reg="Takydromus">T.</tp:taxon-name-part> <tp:taxon-name-part taxon-name-part-type="species" reg="kuehnei">kuehnei</tp:taxon-name-part></tp:taxon-name></italic>); surface of ventrals green (vs. surface of ventrals white or light yellow in <italic><tp:taxon-name><tp:taxon-name-part taxon-name-part-type="genus" reg="Takydromus">T.</tp:taxon-name-part> <tp:taxon-name-part taxon-name-part-type="species" reg="kuehnei">kuehnei</tp:taxon-name-part></tp:taxon-name></italic>), <abbrev xmlns:xlink="http://www.w3.org/1999/xlink" xlink:title="anterior dorsal scale rows, distinctly enlarged and keeled scales on anterior dorsum, counted transversely at position of forelimbs" id="ABBRID0EKRAK" xlink:type="simple">ADSR</abbrev> 9–10, <abbrev xmlns:xlink="http://www.w3.org/1999/xlink" xlink:title="posterior dorsal scale rows, counted transversely at the position of hind limbs" id="ABBRID0EORAK" xlink:type="simple">PDSR</abbrev> 7 (vs. <abbrev xmlns:xlink="http://www.w3.org/1999/xlink" xlink:title="anterior dorsal scale rows, distinctly enlarged and keeled scales on anterior dorsum, counted transversely at position of forelimbs" id="ABBRID0ESRAK" xlink:type="simple">ADSR</abbrev> 5–7, <abbrev xmlns:xlink="http://www.w3.org/1999/xlink" xlink:title="posterior dorsal scale rows, counted transversely at the position of hind limbs" id="ABBRID0EWRAK" xlink:type="simple">PDSR</abbrev> 6 in <italic><tp:taxon-name><tp:taxon-name-part taxon-name-part-type="genus" reg="Takydromus">T.</tp:taxon-name-part> <tp:taxon-name-part taxon-name-part-type="species" reg="kuehnei">kuehnei</tp:taxon-name-part></tp:taxon-name></italic>); <abbrev xmlns:xlink="http://www.w3.org/1999/xlink" xlink:title="tail length" id="ABBRID0EFSAK" xlink:type="simple">TaL</abbrev>/<abbrev xmlns:xlink="http://www.w3.org/1999/xlink" xlink:title="snout-vent length" id="ABBRID0EJSAK" xlink:type="simple">SVL</abbrev> 2.59–2.77 in males (vs. tail relatively longer, <abbrev xmlns:xlink="http://www.w3.org/1999/xlink" xlink:title="tail length" id="ABBRID0ENSAK" xlink:type="simple">TaL</abbrev>/<abbrev xmlns:xlink="http://www.w3.org/1999/xlink" xlink:title="snout-vent length" id="ABBRID0ERSAK" xlink:type="simple">SVL</abbrev> 3.07–3.08 in <italic><tp:taxon-name><tp:taxon-name-part taxon-name-part-type="genus" reg="Takydromus">T.</tp:taxon-name-part> <tp:taxon-name-part taxon-name-part-type="species" reg="kuehnei">kuehnei</tp:taxon-name-part></tp:taxon-name></italic>); relatively shorter trunk (arm-leg length), <abbrev xmlns:xlink="http://www.w3.org/1999/xlink" xlink:title="arm-leg length" id="ABBRID0EATAK" xlink:type="simple">ALL</abbrev>/<abbrev xmlns:xlink="http://www.w3.org/1999/xlink" xlink:title="snout-vent length" id="ABBRID0EETAK" xlink:type="simple">SVL</abbrev> 0.46–0.51 in males, 0.48–0.51 in females (vs. relatively larger arm-leg length, <abbrev xmlns:xlink="http://www.w3.org/1999/xlink" xlink:title="arm-leg length" id="ABBRID0EITAK" xlink:type="simple">ALL</abbrev>/<abbrev xmlns:xlink="http://www.w3.org/1999/xlink" xlink:title="snout-vent length" id="ABBRID0EMTAK" xlink:type="simple">SVL</abbrev> 0.52–0.53 in males and 0.58 in female of <italic><tp:taxon-name><tp:taxon-name-part taxon-name-part-type="genus" reg="Takydromus">T.</tp:taxon-name-part> <tp:taxon-name-part taxon-name-part-type="species" reg="kuehnei">kuehnei</tp:taxon-name-part></tp:taxon-name></italic>).</p><fig id="F4" position="float" orientation="portrait"><object-id xmlns:xlink="http://www.w3.org/1999/xlink" content-type="doi" xlink:type="simple">10.3897/zookeys.871.35947.figure4</object-id><object-id xmlns:xlink="http://www.w3.org/1999/xlink" content-type="arpha" xlink:type="simple">ce6e4637-d2a2-5520-9d3b-c8a803f2b90f</object-id><label>Figure 4.</label><caption><p>Sexual dimorphism in color patterns. <bold>A</bold> Male paratype of <italic><tp:taxon-name><tp:taxon-name-part taxon-name-part-type="genus" reg="Takydromus">Takydromus</tp:taxon-name-part> <tp:taxon-name-part taxon-name-part-type="species" reg="yunkaiensis">yunkaiensis</tp:taxon-name-part></tp:taxon-name></italic> sp. nov. (SYS r001439) <bold>B</bold> female paratype of <italic><tp:taxon-name><tp:taxon-name-part taxon-name-part-type="genus" reg="Takydromus">T.</tp:taxon-name-part> <tp:taxon-name-part taxon-name-part-type="species" reg="yunkaiensis">yunkaiensis</tp:taxon-name-part></tp:taxon-name></italic> sp. nov. (SYS r001901) <bold>C</bold> male topotype of <italic><tp:taxon-name><tp:taxon-name-part taxon-name-part-type="genus" reg="Takydromus">T.</tp:taxon-name-part> <tp:taxon-name-part taxon-name-part-type="species" reg="intermedius">intermedius</tp:taxon-name-part></tp:taxon-name></italic> (SYS r001601) from Mt. Emei, China <bold>D</bold> female topotype of <italic><tp:taxon-name><tp:taxon-name-part taxon-name-part-type="genus" reg="Takydromus">T.</tp:taxon-name-part> <tp:taxon-name-part taxon-name-part-type="species" reg="intermedius">intermedius</tp:taxon-name-part></tp:taxon-name></italic> (SYS r001602) from Mt. Emei, China <bold>E</bold> male <italic><tp:taxon-name><tp:taxon-name-part taxon-name-part-type="genus" reg="Takydromus">T.</tp:taxon-name-part> <tp:taxon-name-part taxon-name-part-type="species" reg="kuehnei">kuehnei</tp:taxon-name-part></tp:taxon-name></italic> (SYS r001268) from Jiulianshan Nature Reserve, China <bold>F</bold> female topotype of <italic><tp:taxon-name><tp:taxon-name-part taxon-name-part-type="genus" reg="Takydromus">T.</tp:taxon-name-part> <tp:taxon-name-part taxon-name-part-type="species" reg="kuehnei">kuehnei</tp:taxon-name-part></tp:taxon-name></italic> (SYS r001798) from Taiwan Island, China.</p></caption><graphic xmlns:xlink="http://www.w3.org/1999/xlink" xlink:href="zookeys-871-119-g004.jpg" position="float" orientation="portrait" xlink:type="simple" id="oo_325129.jpg"><uri content-type="original_file" xlink:type="simple">https://binary.pensoft.net/fig/325129</uri></graphic></fig><p>From the remaining six <italic><tp:taxon-name><tp:taxon-name-part taxon-name-part-type="genus" reg="Takydromus">Takydromus</tp:taxon-name-part></tp:taxon-name></italic> species which occur on mainland China (<italic><tp:taxon-name><tp:taxon-name-part taxon-name-part-type="genus" reg="Takydromus">T.</tp:taxon-name-part> <tp:taxon-name-part taxon-name-part-type="species" reg="albomaculosus">albomaculosus</tp:taxon-name-part></tp:taxon-name></italic>, <italic><tp:taxon-name><tp:taxon-name-part taxon-name-part-type="genus" reg="Takydromus">T.</tp:taxon-name-part> <tp:taxon-name-part taxon-name-part-type="species" reg="amurensis">amurensis</tp:taxon-name-part></tp:taxon-name></italic>, <italic><tp:taxon-name><tp:taxon-name-part taxon-name-part-type="genus" reg="Takydromus">T.</tp:taxon-name-part> <tp:taxon-name-part taxon-name-part-type="species" reg="wolteri">wolteri</tp:taxon-name-part></tp:taxon-name></italic>, <italic><tp:taxon-name><tp:taxon-name-part taxon-name-part-type="genus" reg="Takydromus">T.</tp:taxon-name-part> <tp:taxon-name-part taxon-name-part-type="species" reg="septentrionalis">septentrionalis</tp:taxon-name-part></tp:taxon-name></italic>, <italic><tp:taxon-name><tp:taxon-name-part taxon-name-part-type="genus" reg="Takydromus">T.</tp:taxon-name-part> <tp:taxon-name-part taxon-name-part-type="species" reg="sexlineatus">sexlineatus</tp:taxon-name-part></tp:taxon-name></italic>, and <italic><tp:taxon-name><tp:taxon-name-part taxon-name-part-type="genus" reg="Takydromus">T.</tp:taxon-name-part> <tp:taxon-name-part taxon-name-part-type="species" reg="sylvaticus">sylvaticus</tp:taxon-name-part></tp:taxon-name></italic>), <italic><tp:taxon-name><tp:taxon-name-part taxon-name-part-type="genus" reg="Takydromus">Takydromus</tp:taxon-name-part> <tp:taxon-name-part taxon-name-part-type="species" reg="yunkaiensis">yunkaiensis</tp:taxon-name-part></tp:taxon-name></italic> sp. nov. can be distinguished by having dense mottles on flanks in males (vs. several particular white round spots on the flanks in <italic><tp:taxon-name><tp:taxon-name-part taxon-name-part-type="genus" reg="Takydromus">T.</tp:taxon-name-part> <tp:taxon-name-part taxon-name-part-type="species" reg="albomaculosus">albomaculosus</tp:taxon-name-part></tp:taxon-name></italic>; white ocellus bordered by black edges in males of <italic><tp:taxon-name><tp:taxon-name-part taxon-name-part-type="genus" reg="Takydromus">T.</tp:taxon-name-part> <tp:taxon-name-part taxon-name-part-type="species" reg="sexlineatus">sexlineatus</tp:taxon-name-part></tp:taxon-name></italic>); dorsum brown (vs. dorsum green in <italic><tp:taxon-name><tp:taxon-name-part taxon-name-part-type="genus" reg="Takydromus">T.</tp:taxon-name-part> <tp:taxon-name-part taxon-name-part-type="species" reg="sylvaticus">sylvaticus</tp:taxon-name-part></tp:taxon-name></italic>); four pairs of chin-shields (vs. three in <italic><tp:taxon-name><tp:taxon-name-part taxon-name-part-type="genus" reg="Takydromus">T.</tp:taxon-name-part> <tp:taxon-name-part taxon-name-part-type="species" reg="septentrionalis">septentrionalis</tp:taxon-name-part></tp:taxon-name></italic> and <italic><tp:taxon-name><tp:taxon-name-part taxon-name-part-type="genus" reg="Takydromus">T.</tp:taxon-name-part> <tp:taxon-name-part taxon-name-part-type="species" reg="sexlineatus">sexlineatus</tp:taxon-name-part></tp:taxon-name></italic>); two or three pairs of femoral pores (vs. only one in <italic><tp:taxon-name><tp:taxon-name-part taxon-name-part-type="genus" reg="Takydromus">T.</tp:taxon-name-part> <tp:taxon-name-part taxon-name-part-type="species" reg="wolteri">wolteri</tp:taxon-name-part></tp:taxon-name></italic>, <italic><tp:taxon-name><tp:taxon-name-part taxon-name-part-type="genus" reg="Takydromus">T.</tp:taxon-name-part> <tp:taxon-name-part taxon-name-part-type="species" reg="septentrionalis">septentrionalis</tp:taxon-name-part></tp:taxon-name></italic> and <italic><tp:taxon-name><tp:taxon-name-part taxon-name-part-type="genus" reg="Takydromus">T.</tp:taxon-name-part> <tp:taxon-name-part taxon-name-part-type="species" reg="sexlineatus">sexlineatus</tp:taxon-name-part></tp:taxon-name></italic>; four in <italic><tp:taxon-name><tp:taxon-name-part taxon-name-part-type="genus" reg="Takydromus">T.</tp:taxon-name-part> <tp:taxon-name-part taxon-name-part-type="species" reg="amurensis">amurensis</tp:taxon-name-part></tp:taxon-name></italic>); <abbrev xmlns:xlink="http://www.w3.org/1999/xlink" xlink:title="infralabials" id="ABBRID0EP3AK" xlink:type="simple">IFL</abbrev> 6–7 (vs. 4–5 in <italic><tp:taxon-name><tp:taxon-name-part taxon-name-part-type="genus" reg="Takydromus">T.</tp:taxon-name-part> <tp:taxon-name-part taxon-name-part-type="species" reg="sexlineatus">sexlineatus</tp:taxon-name-part></tp:taxon-name></italic>); <abbrev xmlns:xlink="http://www.w3.org/1999/xlink" xlink:title="supraocular" id="ABBRID0E53AK" xlink:type="simple">SPO</abbrev> 4 (vs. three in <italic><tp:taxon-name><tp:taxon-name-part taxon-name-part-type="genus" reg="Takydromus">T.</tp:taxon-name-part> <tp:taxon-name-part taxon-name-part-type="species" reg="sexlineatus">sexlineatus</tp:taxon-name-part></tp:taxon-name></italic>); <abbrev xmlns:xlink="http://www.w3.org/1999/xlink" xlink:title="anterior dorsal scale rows, distinctly enlarged and keeled scales on anterior dorsum, counted transversely at position of forelimbs" id="ABBRID0EN4AK" xlink:type="simple">ADSR</abbrev> 9–10 (vs. six in <italic><tp:taxon-name><tp:taxon-name-part taxon-name-part-type="genus" reg="Takydromus">T.</tp:taxon-name-part> <tp:taxon-name-part taxon-name-part-type="species" reg="albomaculosus">albomaculosus</tp:taxon-name-part></tp:taxon-name></italic> and <italic><tp:taxon-name><tp:taxon-name-part taxon-name-part-type="genus" reg="Takydromus">T.</tp:taxon-name-part> <tp:taxon-name-part taxon-name-part-type="species" reg="sexlineatus">sexlineatus</tp:taxon-name-part></tp:taxon-name></italic>; 7–8 in <italic><tp:taxon-name><tp:taxon-name-part taxon-name-part-type="genus" reg="Takydromus">T.</tp:taxon-name-part> <tp:taxon-name-part taxon-name-part-type="species" reg="amurensis">amurensis</tp:taxon-name-part></tp:taxon-name></italic>; 6–8 in <italic><tp:taxon-name><tp:taxon-name-part taxon-name-part-type="genus" reg="Takydromus">T.</tp:taxon-name-part> <tp:taxon-name-part taxon-name-part-type="species" reg="septentrionalis">septentrionalis</tp:taxon-name-part></tp:taxon-name></italic>); <abbrev xmlns:xlink="http://www.w3.org/1999/xlink" xlink:title="posterior dorsal scale rows, counted transversely at the position of hind limbs" id="ABBRID0E45AK" xlink:type="simple">PDSR</abbrev> 7 (vs. six in <italic><tp:taxon-name><tp:taxon-name-part taxon-name-part-type="genus" reg="Takydromus">T.</tp:taxon-name-part> <tp:taxon-name-part taxon-name-part-type="species" reg="albomaculosus">albomaculosus</tp:taxon-name-part></tp:taxon-name></italic>; 4–6 in <italic><tp:taxon-name><tp:taxon-name-part taxon-name-part-type="genus" reg="Takydromus">T.</tp:taxon-name-part> <tp:taxon-name-part taxon-name-part-type="species" reg="septentrionalis">septentrionalis</tp:taxon-name-part></tp:taxon-name></italic>; four in <italic><tp:taxon-name><tp:taxon-name-part taxon-name-part-type="genus" reg="Takydromus">T.</tp:taxon-name-part> <tp:taxon-name-part taxon-name-part-type="species" reg="sexlineatus">sexlineatus</tp:taxon-name-part></tp:taxon-name></italic>; 9–10 in <italic><tp:taxon-name><tp:taxon-name-part taxon-name-part-type="genus" reg="Takydromus">T.</tp:taxon-name-part> <tp:taxon-name-part taxon-name-part-type="species" reg="sylvaticus">sylvaticus</tp:taxon-name-part></tp:taxon-name></italic>); <abbrev xmlns:xlink="http://www.w3.org/1999/xlink" xlink:title="transverse dorsal scale rows at mid-body" id="ABBRID0ENABK" xlink:type="simple">MDSR</abbrev> 7–8 (vs. 5–6 in <italic><tp:taxon-name><tp:taxon-name-part taxon-name-part-type="genus" reg="Takydromus">T.</tp:taxon-name-part> <tp:taxon-name-part taxon-name-part-type="species" reg="septentrionalis">septentrionalis</tp:taxon-name-part></tp:taxon-name></italic>; 4 in <italic><tp:taxon-name><tp:taxon-name-part taxon-name-part-type="genus" reg="Takydromus">T.</tp:taxon-name-part> <tp:taxon-name-part taxon-name-part-type="species" reg="sexlineatus">sexlineatus</tp:taxon-name-part></tp:taxon-name></italic>; 11–14 in <italic><tp:taxon-name><tp:taxon-name-part taxon-name-part-type="genus" reg="Takydromus">T.</tp:taxon-name-part> <tp:taxon-name-part taxon-name-part-type="species" reg="sylvaticus">sylvaticus</tp:taxon-name-part></tp:taxon-name></italic>); <abbrev xmlns:xlink="http://www.w3.org/1999/xlink" xlink:title="dorsal scale numbers, counted longitudinally from posterior margin of occipital to posterior margin of hind limbs" id="ABBRID0ESBBK" xlink:type="simple">LDSN</abbrev> 47–51 (vs. 56 in <italic><tp:taxon-name><tp:taxon-name-part taxon-name-part-type="genus" reg="Takydromus">T.</tp:taxon-name-part> <tp:taxon-name-part taxon-name-part-type="species" reg="wolteri">wolteri</tp:taxon-name-part></tp:taxon-name></italic>; 67–81 in <italic><tp:taxon-name><tp:taxon-name-part taxon-name-part-type="genus" reg="Takydromus">T.</tp:taxon-name-part> <tp:taxon-name-part taxon-name-part-type="species" reg="sylvaticus">sylvaticus</tp:taxon-name-part></tp:taxon-name></italic>); <abbrev xmlns:xlink="http://www.w3.org/1999/xlink" xlink:title="enlarged and keeled lateral scales in longitudinal row(s) above ventrals on lower flanks" id="ABBRID0EMCBK" xlink:type="simple">ESRF</abbrev> 1 (vs. three in <italic><tp:taxon-name><tp:taxon-name-part taxon-name-part-type="genus" reg="Takydromus">T.</tp:taxon-name-part> <tp:taxon-name-part taxon-name-part-type="species" reg="wolteri">wolteri</tp:taxon-name-part></tp:taxon-name></italic>; 2–3 in <italic><tp:taxon-name><tp:taxon-name-part taxon-name-part-type="genus" reg="Takydromus">T.</tp:taxon-name-part> <tp:taxon-name-part taxon-name-part-type="species" reg="septentrionalis">septentrionalis</tp:taxon-name-part></tp:taxon-name></italic> and <italic><tp:taxon-name><tp:taxon-name-part taxon-name-part-type="genus" reg="Takydromus">T.</tp:taxon-name-part> <tp:taxon-name-part taxon-name-part-type="species" reg="sexlineatus">sexlineatus</tp:taxon-name-part></tp:taxon-name></italic>; none in <italic><tp:taxon-name><tp:taxon-name-part taxon-name-part-type="genus" reg="Takydromus">T.</tp:taxon-name-part> <tp:taxon-name-part taxon-name-part-type="species" reg="sylvaticus">sylvaticus</tp:taxon-name-part></tp:taxon-name></italic>).</p><p><italic><tp:taxon-name><tp:taxon-name-part taxon-name-part-type="genus" reg="Takydromus">Takydromus</tp:taxon-name-part> <tp:taxon-name-part taxon-name-part-type="species" reg="yunkaiensis">yunkaiensis</tp:taxon-name-part></tp:taxon-name></italic> sp. nov. differs from <italic><tp:taxon-name><tp:taxon-name-part taxon-name-part-type="genus" reg="Takydromus">T.</tp:taxon-name-part> <tp:taxon-name-part taxon-name-part-type="species" reg="formosanus">formosanus</tp:taxon-name-part></tp:taxon-name></italic>, <italic><tp:taxon-name><tp:taxon-name-part taxon-name-part-type="genus" reg="Takydromus">T.</tp:taxon-name-part> <tp:taxon-name-part taxon-name-part-type="species" reg="hsuehshanensis">hsuehshanensis</tp:taxon-name-part></tp:taxon-name></italic>, <italic><tp:taxon-name><tp:taxon-name-part taxon-name-part-type="genus" reg="Takydromus">T.</tp:taxon-name-part> <tp:taxon-name-part taxon-name-part-type="species" reg="luyeanus">luyeanus</tp:taxon-name-part></tp:taxon-name></italic>, <italic><tp:taxon-name><tp:taxon-name-part taxon-name-part-type="genus" reg="Takydromus">T.</tp:taxon-name-part> <tp:taxon-name-part taxon-name-part-type="species" reg="sauteri">sauteri</tp:taxon-name-part></tp:taxon-name></italic>, <italic><tp:taxon-name><tp:taxon-name-part taxon-name-part-type="genus" reg="Takydromus">T.</tp:taxon-name-part> <tp:taxon-name-part taxon-name-part-type="species" reg="stejnegeri">stejnegeri</tp:taxon-name-part></tp:taxon-name></italic>, and <italic><tp:taxon-name><tp:taxon-name-part taxon-name-part-type="genus" reg="Takydromus">T.</tp:taxon-name-part> <tp:taxon-name-part taxon-name-part-type="species" reg="viridipunctatus">viridipunctatus</tp:taxon-name-part></tp:taxon-name></italic>, which only occurred in Taiwan Island of China, by having four pairs of chin-shields (vs. three pairs in <italic><tp:taxon-name><tp:taxon-name-part taxon-name-part-type="genus" reg="Takydromus">T.</tp:taxon-name-part> <tp:taxon-name-part taxon-name-part-type="species" reg="formosanus">formosanus</tp:taxon-name-part></tp:taxon-name></italic>, <italic><tp:taxon-name><tp:taxon-name-part taxon-name-part-type="genus" reg="Takydromus">T.</tp:taxon-name-part> <tp:taxon-name-part taxon-name-part-type="species" reg="viridipunctatus">viridipunctatus</tp:taxon-name-part></tp:taxon-name></italic>, <italic><tp:taxon-name><tp:taxon-name-part taxon-name-part-type="genus" reg="Takydromus">T.</tp:taxon-name-part> <tp:taxon-name-part taxon-name-part-type="species" reg="luyeanus">luyeanus</tp:taxon-name-part></tp:taxon-name></italic>, <italic><tp:taxon-name><tp:taxon-name-part taxon-name-part-type="genus" reg="Takydromus">T.</tp:taxon-name-part> <tp:taxon-name-part taxon-name-part-type="species" reg="hsuehshanensis">hsuehshanensis</tp:taxon-name-part></tp:taxon-name></italic> and <italic><tp:taxon-name><tp:taxon-name-part taxon-name-part-type="genus" reg="Takydromus">T.</tp:taxon-name-part> <tp:taxon-name-part taxon-name-part-type="species" reg="stejnegeri">stejnegeri</tp:taxon-name-part></tp:taxon-name></italic>); <abbrev xmlns:xlink="http://www.w3.org/1999/xlink" xlink:title="femoral pores" id="ABBRID0ECIBK" xlink:type="simple">FP</abbrev> 2–3 pairs (vs. only one in <italic><tp:taxon-name><tp:taxon-name-part taxon-name-part-type="genus" reg="Takydromus">T.</tp:taxon-name-part> <tp:taxon-name-part taxon-name-part-type="species" reg="sauteri">sauteri</tp:taxon-name-part></tp:taxon-name></italic> and <italic><tp:taxon-name><tp:taxon-name-part taxon-name-part-type="genus" reg="Takydromus">T.</tp:taxon-name-part> <tp:taxon-name-part taxon-name-part-type="species" reg="stejnegeri">stejnegeri</tp:taxon-name-part></tp:taxon-name></italic>); <abbrev xmlns:xlink="http://www.w3.org/1999/xlink" xlink:title="ventral scale rows, counted transversely at mid-body" id="ABBRID0E3IBK" xlink:type="simple">VR</abbrev> 6 (vs. eight in <italic><tp:taxon-name><tp:taxon-name-part taxon-name-part-type="genus" reg="Takydromus">T.</tp:taxon-name-part> <tp:taxon-name-part taxon-name-part-type="species" reg="formosanus">formosanus</tp:taxon-name-part></tp:taxon-name></italic>, <italic><tp:taxon-name><tp:taxon-name-part taxon-name-part-type="genus" reg="Takydromus">T.</tp:taxon-name-part> <tp:taxon-name-part taxon-name-part-type="species" reg="stejnegeri">stejnegeri</tp:taxon-name-part></tp:taxon-name></italic> , <italic><tp:taxon-name><tp:taxon-name-part taxon-name-part-type="genus" reg="Takydromus">T.</tp:taxon-name-part> <tp:taxon-name-part taxon-name-part-type="species" reg="viridipunctatus">viridipunctatus</tp:taxon-name-part></tp:taxon-name></italic> and <italic><tp:taxon-name><tp:taxon-name-part taxon-name-part-type="genus" reg="Takydromus">T.</tp:taxon-name-part> <tp:taxon-name-part taxon-name-part-type="species" reg="luyeanus">luyeanus</tp:taxon-name-part></tp:taxon-name></italic>); ventrals keeled (vs. ventrals smooth in <italic><tp:taxon-name><tp:taxon-name-part taxon-name-part-type="genus" reg="Takydromus">T.</tp:taxon-name-part> <tp:taxon-name-part taxon-name-part-type="species" reg="hsuehshanensis">hsuehshanensis</tp:taxon-name-part></tp:taxon-name></italic>); mottles on flanks in males (vs. absent in males of <italic><tp:taxon-name><tp:taxon-name-part taxon-name-part-type="genus" reg="Takydromus">T.</tp:taxon-name-part> <tp:taxon-name-part taxon-name-part-type="species" reg="formosanus">formosanus</tp:taxon-name-part></tp:taxon-name></italic>, <italic><tp:taxon-name><tp:taxon-name-part taxon-name-part-type="genus" reg="Takydromus">T.</tp:taxon-name-part> <tp:taxon-name-part taxon-name-part-type="species" reg="sauteri">sauteri</tp:taxon-name-part></tp:taxon-name></italic> and <italic><tp:taxon-name><tp:taxon-name-part taxon-name-part-type="genus" reg="Takydromus">T.</tp:taxon-name-part> <tp:taxon-name-part taxon-name-part-type="species" reg="stejnegeri">stejnegeri</tp:taxon-name-part></tp:taxon-name></italic>); surface of ventrals green (vs. surface of ventrals white in <italic><tp:taxon-name><tp:taxon-name-part taxon-name-part-type="genus" reg="Takydromus">T.</tp:taxon-name-part> <tp:taxon-name-part taxon-name-part-type="species" reg="formosanus">formosanus</tp:taxon-name-part></tp:taxon-name></italic>, <!--PageBreak --><!--PageBreak --><!--PageBreak --><italic><tp:taxon-name><tp:taxon-name-part taxon-name-part-type="genus" reg="Takydromus">T.</tp:taxon-name-part> <tp:taxon-name-part taxon-name-part-type="species" reg="hsuehshanensis">hsuehshanensis</tp:taxon-name-part></tp:taxon-name></italic>, and <italic><tp:taxon-name><tp:taxon-name-part taxon-name-part-type="genus" reg="Takydromus">T.</tp:taxon-name-part> <tp:taxon-name-part taxon-name-part-type="species" reg="sauteri">sauteri</tp:taxon-name-part></tp:taxon-name></italic>); rostral and nostril separated (vs. rostral touching nostril in <italic><tp:taxon-name><tp:taxon-name-part taxon-name-part-type="genus" reg="Takydromus">T.</tp:taxon-name-part> <tp:taxon-name-part taxon-name-part-type="species" reg="sauteri">sauteri</tp:taxon-name-part></tp:taxon-name></italic>); dorsum brown (vs. dorsum green in <italic><tp:taxon-name><tp:taxon-name-part taxon-name-part-type="genus" reg="Takydromus">T.</tp:taxon-name-part> <tp:taxon-name-part taxon-name-part-type="species" reg="sauteri">sauteri</tp:taxon-name-part></tp:taxon-name></italic>).</p><p><italic><tp:taxon-name><tp:taxon-name-part taxon-name-part-type="genus" reg="Takydromus">Takydromus</tp:taxon-name-part> <tp:taxon-name-part taxon-name-part-type="species" reg="yunkaiensis">yunkaiensis</tp:taxon-name-part></tp:taxon-name></italic> sp. nov. differs from <italic><tp:taxon-name><tp:taxon-name-part taxon-name-part-type="genus" reg="Takydromus">T.</tp:taxon-name-part> <tp:taxon-name-part taxon-name-part-type="species" reg="dorsalis">dorsalis</tp:taxon-name-part></tp:taxon-name></italic>, <italic><tp:taxon-name><tp:taxon-name-part taxon-name-part-type="genus" reg="Takydromus">T.</tp:taxon-name-part> <tp:taxon-name-part taxon-name-part-type="species" reg="smaragdinus">smaragdinus</tp:taxon-name-part></tp:taxon-name></italic>, <italic><tp:taxon-name><tp:taxon-name-part taxon-name-part-type="genus" reg="Takydromus">T.</tp:taxon-name-part> <tp:taxon-name-part taxon-name-part-type="species" reg="tachydromoides">tachydromoides</tp:taxon-name-part></tp:taxon-name></italic>, and <italic><tp:taxon-name><tp:taxon-name-part taxon-name-part-type="genus" reg="Takydromus">T.</tp:taxon-name-part> <tp:taxon-name-part taxon-name-part-type="species" reg="toyamai">toyamai</tp:taxon-name-part></tp:taxon-name></italic>, which only occur in Japan, by having a brown dorsum (vs. green dorsum in <italic><tp:taxon-name><tp:taxon-name-part taxon-name-part-type="genus" reg="Takydromus">T.</tp:taxon-name-part> <tp:taxon-name-part taxon-name-part-type="species" reg="dorsalis">dorsalis</tp:taxon-name-part></tp:taxon-name></italic>, <italic><tp:taxon-name><tp:taxon-name-part taxon-name-part-type="genus" reg="Takydromus">T.</tp:taxon-name-part> <tp:taxon-name-part taxon-name-part-type="species" reg="smaragdinus">smaragdinus</tp:taxon-name-part></tp:taxon-name></italic>, and <italic><tp:taxon-name><tp:taxon-name-part taxon-name-part-type="genus" reg="Takydromus">T.</tp:taxon-name-part> <tp:taxon-name-part taxon-name-part-type="species" reg="toyamai">toyamai</tp:taxon-name-part></tp:taxon-name></italic>); dorsal scales large, in longitudinal rows (vs. dorsal scales small, not in obvious longitudinal rows in <italic><tp:taxon-name><tp:taxon-name-part taxon-name-part-type="genus" reg="Takydromus">T.</tp:taxon-name-part> <tp:taxon-name-part taxon-name-part-type="species" reg="dorsalis">dorsalis</tp:taxon-name-part></tp:taxon-name></italic>); <abbrev xmlns:xlink="http://www.w3.org/1999/xlink" xlink:title="femoral pores" id="ABBRID0EXQBK" xlink:type="simple">FP</abbrev> 2–3 pairs (vs. only one in <italic><tp:taxon-name><tp:taxon-name-part taxon-name-part-type="genus" reg="Takydromus">T.</tp:taxon-name-part> <tp:taxon-name-part taxon-name-part-type="species" reg="smaragdinus">smaragdinus</tp:taxon-name-part></tp:taxon-name></italic> and <italic><tp:taxon-name><tp:taxon-name-part taxon-name-part-type="genus" reg="Takydromus">T.</tp:taxon-name-part> <tp:taxon-name-part taxon-name-part-type="species" reg="toyamai">toyamai</tp:taxon-name-part></tp:taxon-name></italic>); ventrals keeled (vs. smooth in <italic><tp:taxon-name><tp:taxon-name-part taxon-name-part-type="genus" reg="Takydromus">T.</tp:taxon-name-part> <tp:taxon-name-part taxon-name-part-type="species" reg="tachydromoides">tachydromoides</tp:taxon-name-part></tp:taxon-name></italic>); <abbrev xmlns:xlink="http://www.w3.org/1999/xlink" xlink:title="ventral scale rows, counted transversely at mid-body" id="ABBRID0E3RBK" xlink:type="simple">VR</abbrev> 6 (vs. 8 in <italic><tp:taxon-name><tp:taxon-name-part taxon-name-part-type="genus" reg="Takydromus">T.</tp:taxon-name-part> <tp:taxon-name-part taxon-name-part-type="species" reg="tachydromoides">tachydromoides</tp:taxon-name-part></tp:taxon-name></italic> and <italic><tp:taxon-name><tp:taxon-name-part taxon-name-part-type="genus" reg="Takydromus">T.</tp:taxon-name-part> <tp:taxon-name-part taxon-name-part-type="species" reg="toyamai">toyamai</tp:taxon-name-part></tp:taxon-name></italic>); <abbrev xmlns:xlink="http://www.w3.org/1999/xlink" xlink:title="chin-shields" id="ABBRID0EWSBK" xlink:type="simple">CS</abbrev> 4 pairs (vs. 3 in <italic><tp:taxon-name><tp:taxon-name-part taxon-name-part-type="genus" reg="Takydromus">T.</tp:taxon-name-part> <tp:taxon-name-part taxon-name-part-type="species" reg="smaragdinus">smaragdinus</tp:taxon-name-part></tp:taxon-name></italic> and <italic><tp:taxon-name><tp:taxon-name-part taxon-name-part-type="genus" reg="Takydromus">T.</tp:taxon-name-part> <tp:taxon-name-part taxon-name-part-type="species" reg="toyamai">toyamai</tp:taxon-name-part></tp:taxon-name></italic>).</p><!--PageBreak --><p><italic><tp:taxon-name><tp:taxon-name-part taxon-name-part-type="genus" reg="Takydromus">Takydromus</tp:taxon-name-part> <tp:taxon-name-part taxon-name-part-type="species" reg="yunkaiensis">yunkaiensis</tp:taxon-name-part></tp:taxon-name></italic> sp. nov. differs from the remaining four members, <italic><tp:taxon-name><tp:taxon-name-part taxon-name-part-type="genus" reg="Takydromus">T.</tp:taxon-name-part> <tp:taxon-name-part taxon-name-part-type="species" reg="hani">hani</tp:taxon-name-part></tp:taxon-name></italic> and <italic><tp:taxon-name><tp:taxon-name-part taxon-name-part-type="genus" reg="Takydromus">T.</tp:taxon-name-part> <tp:taxon-name-part taxon-name-part-type="species" reg="madaensis">madaensis</tp:taxon-name-part></tp:taxon-name></italic> from Vietnam, <italic><tp:taxon-name><tp:taxon-name-part taxon-name-part-type="genus" reg="Takydromus">T.</tp:taxon-name-part> <tp:taxon-name-part taxon-name-part-type="species" reg="khasiensis">khasiensis</tp:taxon-name-part></tp:taxon-name></italic> and <italic><tp:taxon-name><tp:taxon-name-part taxon-name-part-type="genus" reg="Takydromus">T.</tp:taxon-name-part> <tp:taxon-name-part taxon-name-part-type="species" reg="sikkimensis">sikkimensis</tp:taxon-name-part></tp:taxon-name></italic> from India, by having the dorsum brown (vs. dorsum green in <italic><tp:taxon-name><tp:taxon-name-part taxon-name-part-type="genus" reg="Takydromus">T.</tp:taxon-name-part> <tp:taxon-name-part taxon-name-part-type="species" reg="hani">hani</tp:taxon-name-part></tp:taxon-name></italic>); <abbrev xmlns:xlink="http://www.w3.org/1999/xlink" xlink:title="ventral scale rows, counted transversely at mid-body" id="ABBRID0EVVBK" xlink:type="simple">VR</abbrev> 6 (vs. 8 in <italic><tp:taxon-name><tp:taxon-name-part taxon-name-part-type="genus" reg="Takydromus">T.</tp:taxon-name-part> <tp:taxon-name-part taxon-name-part-type="species" reg="hani">hani</tp:taxon-name-part></tp:taxon-name></italic> and <italic><tp:taxon-name><tp:taxon-name-part taxon-name-part-type="genus" reg="Takydromus">T.</tp:taxon-name-part> <tp:taxon-name-part taxon-name-part-type="species" reg="khasiensis">khasiensis</tp:taxon-name-part></tp:taxon-name></italic>; <abbrev xmlns:xlink="http://www.w3.org/1999/xlink" xlink:title="ventral scale rows, counted transversely at mid-body" id="ABBRID0EPWBK" xlink:type="simple">VR</abbrev> 12 in <italic><tp:taxon-name><tp:taxon-name-part taxon-name-part-type="genus" reg="Takydromus">T.</tp:taxon-name-part> <tp:taxon-name-part taxon-name-part-type="species" reg="sikkimensis">sikkimensis</tp:taxon-name-part></tp:taxon-name></italic>); <abbrev xmlns:xlink="http://www.w3.org/1999/xlink" xlink:title="chin-shields" id="ABBRID0E5WBK" xlink:type="simple">CS</abbrev> 4 pairs (vs. 3 in <italic><tp:taxon-name><tp:taxon-name-part taxon-name-part-type="genus" reg="Takydromus">T.</tp:taxon-name-part> <tp:taxon-name-part taxon-name-part-type="species" reg="khasiensis">khasiensis</tp:taxon-name-part></tp:taxon-name></italic> and <italic><tp:taxon-name><tp:taxon-name-part taxon-name-part-type="genus" reg="Takydromus">T.</tp:taxon-name-part> <tp:taxon-name-part taxon-name-part-type="species" reg="sikkimensis">sikkimensis</tp:taxon-name-part></tp:taxon-name></italic>); <abbrev xmlns:xlink="http://www.w3.org/1999/xlink" xlink:title="femoral pores" id="ABBRID0EYXBK" xlink:type="simple">FP</abbrev> 2–3 pairs (vs. <abbrev xmlns:xlink="http://www.w3.org/1999/xlink" xlink:title="femoral pores" id="ABBRID0E3XBK" xlink:type="simple">FP</abbrev> 6–8 in <italic><tp:taxon-name><tp:taxon-name-part taxon-name-part-type="genus" reg="Takydromus">T.</tp:taxon-name-part> <tp:taxon-name-part taxon-name-part-type="species" reg="hani">hani</tp:taxon-name-part></tp:taxon-name></italic>); loreals 2 (vs. 3 in <italic><tp:taxon-name><tp:taxon-name-part taxon-name-part-type="genus" reg="Takydromus">T.</tp:taxon-name-part> <tp:taxon-name-part taxon-name-part-type="species" reg="madaensis">madaensis</tp:taxon-name-part></tp:taxon-name></italic>); <abbrev xmlns:xlink="http://www.w3.org/1999/xlink" xlink:title="supraocular" id="ABBRID0EWYBK" xlink:type="simple">SPO</abbrev> 4 (vs. 3 in <italic><tp:taxon-name><tp:taxon-name-part taxon-name-part-type="genus" reg="Takydromus">T.</tp:taxon-name-part> <tp:taxon-name-part taxon-name-part-type="species" reg="madaensis">madaensis</tp:taxon-name-part></tp:taxon-name></italic>); SDLT-4 23–30 (vs. SDLT-4 17 in <italic><tp:taxon-name><tp:taxon-name-part taxon-name-part-type="genus" reg="Takydromus">T.</tp:taxon-name-part> <tp:taxon-name-part taxon-name-part-type="species" reg="madaensis">madaensis</tp:taxon-name-part></tp:taxon-name></italic>).</p></tp:treatment-sec><tp:treatment-sec sec-type="description" id="SECID0EQZBK"><title>Description of holotype.</title><p>Adult male. Body size slightly small, <abbrev xmlns:xlink="http://www.w3.org/1999/xlink" xlink:title="snout-vent length" id="ABBRID0EWZBK" xlink:type="simple">SVL</abbrev> 43.0 mm; trunk of body short, <abbrev xmlns:xlink="http://www.w3.org/1999/xlink" xlink:title="arm-leg length" id="ABBRID0E1ZBK" xlink:type="simple">ALL</abbrev> 19.7 mm, 46 % of <abbrev xmlns:xlink="http://www.w3.org/1999/xlink" xlink:title="snout-vent length" id="ABBRID0E5ZBK" xlink:type="simple">SVL</abbrev>; head slightly long, <abbrev xmlns:xlink="http://www.w3.org/1999/xlink" xlink:title="head length" id="ABBRID0EC1BK" xlink:type="simple">HL</abbrev> 11.1, <abbrev xmlns:xlink="http://www.w3.org/1999/xlink" xlink:title="head width" id="ABBRID0EG1BK" xlink:type="simple">HW</abbrev> 6.7 mm, <abbrev xmlns:xlink="http://www.w3.org/1999/xlink" xlink:title="head height" id="ABBRID0EK1BK" xlink:type="simple">HH</abbrev> 5.2 mm, <abbrev xmlns:xlink="http://www.w3.org/1999/xlink" xlink:title="head length" id="ABBRID0EO1BK" xlink:type="simple">HL</abbrev> 26 % of <abbrev xmlns:xlink="http://www.w3.org/1999/xlink" xlink:title="snout-vent length" id="ABBRID0ES1BK" xlink:type="simple">SVL</abbrev>; skull length larger than head length, <abbrev xmlns:xlink="http://www.w3.org/1999/xlink" xlink:title="skull length" id="ABBRID0EW1BK" xlink:type="simple">SKL</abbrev> 11.9 mm; snout moderately long, <abbrev xmlns:xlink="http://www.w3.org/1999/xlink" xlink:title="snout-eye length" id="ABBRID0E11BK" xlink:type="simple">SEL</abbrev> in 5.0 mm, <abbrev xmlns:xlink="http://www.w3.org/1999/xlink" xlink:title="snout-eye length" id="ABBRID0E51BK" xlink:type="simple">SEL</abbrev> 45 % of <abbrev xmlns:xlink="http://www.w3.org/1999/xlink" xlink:title="head length" id="ABBRID0EC2BK" xlink:type="simple">HL</abbrev>. Rostral large, pentagonal, visible in dorsal view, in contact with the first supralabials posteriorly on both sides, and supranasals dorsolaterally; nostril surrounded by a supranasal, two postnasals and the first supralabial on each side; one supranasal on each side, large, in contact with each other dorso-medially, separating rostral from frontonasal, and in contact with the upper postnasal posteriorly, not in contact with the anterior loreal; postnasals two, both in contact with the anterior loreal posteriorly, the upper one in contact with supranasal dorsolaterally, with frontonasal dorsally, the lower one in contact with the first supralabial ventrally; supralabials six on each side, the fifth one largest, under the eye; two loreals on each side, anterior one smaller than posterior one; posterior loreal in contact with anteriormost supraocular and anteriormost supraciliary scale posteriorly; four supraoculars on each side, the posteriormost one much smaller than others; supraciliaries four on left side, the second one longest; supraciliaries two on right side, the first one longest; supracilary granules arranged in a row, separated supracilaries from supraoculars; frontonasal large, smooth, hexagonal, separated from frontal by a pair of prefrontals; prefrontals two, weakly keeled, in contact with each other medially, with frontal and anterior two supraoculars posteriorly, with loreals laterally, respectively; a single frontal hexagonal, weakly keeled, in contact with second and third supraoculars laterally, with frontoparietals posteriorly; frontoparietals two, pentagonal, in contact with each other medially, with parietal and interparietal posteriorly, respectively; interparietal diamond, surrounded by two frontoparietals, two parietals and the single occipital; parietal pit located in the central of interparietal, distinctly visible; parietals two, large, weakly keeled, slightly in contact with each other medially; a single occipital between two parietals; temporal scales granular, slightly keeled; supratemporals three on each side, keeled, anteriormost one largest, longer than total length of posterior two; mental large, semielliptical; infralabials six on each side; four pairs of chin-shields, anterior two pairs in contact with each other medially, posterior two pairs separated from each other by gular scales; following gular scales gradually increasing in size, keeled, and become imbricated; enlarged, strongly keeled median gular scales extending anteriorly to the line joined posterior edges of ears; collars clear, composed of scales in ten rows pointed backwards, and forming a free serration; enlarged, imbricated dorsal scales on body with strong keel oriented posteriorly that form continuous ridges, extending anteriorly beyond forelimbs on to the nape, in nine rows in position of forelimbs, seven rows in position of hindlimbs; seven rows at mid-body, including <!--PageBreak -->a much smaller and discontinuous central row; longitudinal dorsal scales (<abbrev xmlns:xlink="http://www.w3.org/1999/xlink" xlink:title="dorsal scale numbers, counted longitudinally from posterior margin of occipital to posterior margin of hind limbs" id="ABBRID0EI2BK" xlink:type="simple">LDSN</abbrev>) 47; ventrals in six rows, imbricate, strongly keeled and pointed posteriorly; enlarged and keeled lateral scales in a row above ventrals; longitudinal ventral scales (<abbrev xmlns:xlink="http://www.w3.org/1999/xlink" xlink:title="ventral scale numbers, counted longitudinally from the posterior margin of collars to the anterior margin of precloacal scales" id="ABBRID0EM2BK" xlink:type="simple">VN</abbrev>) 24; small flat and granular scales in a transverse row on flank at mid-body (<abbrev xmlns:xlink="http://www.w3.org/1999/xlink" xlink:title="small flat and granular scales in a transverse row on flank at mid-body" id="ABBRID0EQ2BK" xlink:type="simple">SSRF</abbrev>) 14 on left side and 15 on right side, including a row of scales (enlarged and keeled, shorter than ventrals) adjoining the ventrals; four rows of scales on lower flanks reduced, flattened, keeled; nine rows of small granular scales on upper flanks on left side and ten on right side; a discontinuous row of scales adjoining outermost dorsal scale row reduced, flattened, keeled; a total of 42 scales (<abbrev xmlns:xlink="http://www.w3.org/1999/xlink" xlink:title="scales in a transverse row at mid-body, including ventrals" id="ABBRID0EU2BK" xlink:type="simple">MBSR</abbrev>) in a transverse row in mid-body region; a single precloacal entire, enlarged, surrounded by eight continuous moderately sized scales anteriorly and laterally; three femoral pores on each side.</p><p>Forelimbs moderately long, <abbrev xmlns:xlink="http://www.w3.org/1999/xlink" xlink:title="radius-ulna length" id="ABBRID0E12BK" xlink:type="simple">RUL</abbrev> 5.6 mm, 13% of <abbrev xmlns:xlink="http://www.w3.org/1999/xlink" xlink:title="snout-vent length" id="ABBRID0E52BK" xlink:type="simple">SVL</abbrev>; scales on anterior and dorsal surfaces of upper arm enlarged, keeled, rhomboid, imbricate, in seven rows; scales on ventral surface of upper arm granular, homogeneous in size; scales on upper insertion of upper arm granular; scales on dorsal surface of forearm keeled, heterogeneous in size, extending to wrist; dorsal scales on hand slightly keeled; scales on palm granular; dorsal scales on fingers in a row, smooth; subdigital lamellae under fingers I–V respectively (left/right) 9/9 (3 entire + 1 divided + 1 entire), 12/12 (6 entire + 5 divided + 1 entire), 16/16 (10 entire + 5 divided + 1 entire), 22/22 (15 entire + 6 divided + 1 entire), 13/13 (6 entire + 6 decided + 1 entire); relative lengths of adpressed fingers I &lt; V &lt; II &lt; III &lt; IV; hindlimbs slender and long, fourth toe reaching the posterior edge of insertion of upper arm when hindlimb adpressed along the side of the body; <abbrev xmlns:xlink="http://www.w3.org/1999/xlink" xlink:title="hindlimb length" id="ABBRID0EC3BK" xlink:type="simple">HLL</abbrev> 25.4 mm, 59% of <abbrev xmlns:xlink="http://www.w3.org/1999/xlink" xlink:title="snout-vent length" id="ABBRID0EG3BK" xlink:type="simple">SVL</abbrev>, 129% of <abbrev xmlns:xlink="http://www.w3.org/1999/xlink" xlink:title="arm-leg length" id="ABBRID0EK3BK" xlink:type="simple">ALL</abbrev>; <abbrev xmlns:xlink="http://www.w3.org/1999/xlink" xlink:title="tibia-fibula length" id="ABBRID0EO3BK" xlink:type="simple">TFL</abbrev> 6.3 mm, 15% of <abbrev xmlns:xlink="http://www.w3.org/1999/xlink" xlink:title="snout-vent length" id="ABBRID0ES3BK" xlink:type="simple">SVL</abbrev>; <abbrev xmlns:xlink="http://www.w3.org/1999/xlink" xlink:title="ength of fourth toe excluding claw" id="ABBRID0EW3BK" xlink:type="simple">LTL</abbrev> 7.9 mm, 18% of <abbrev xmlns:xlink="http://www.w3.org/1999/xlink" xlink:title="snout-vent length" id="ABBRID0E13BK" xlink:type="simple">SVL</abbrev>; three rows of large smooth scales running beneath thigh with traces of a fourth row; two rows of enlarged keeled scales and one rows of small keeled scales on dorsal surface of thigh; granular scales homogeneous in size on rear of thigh; internal tibial scale of row one formed by enlarged and smooth tibial scale; dorsal tibial scale flat, keeled, heterogeneous in size, extending to dorsal surface of foot; scales on sole of the foot granular; dorsal scales on toes in a row, smooth; subdigital lamellae under toes I–V respectively (left/right) 9/9 (2 entire + 6 divided + 1 entire), 13/14 (7 entire + 5/6 divided + 1 entire), 18/21 (11 entire + 6 divided + 1 entire), 26/26 (2 divided + 17 entire + 6 divided + 1 entire), 18/18 (2 divided + 7 entire + 7 divided + 1 entire); basal two subdigital lamellae of toe IV and V divided; relative lengths of adpressed toes I &lt; II &lt; V &lt; III &lt; IV.</p><p>Tail original, <abbrev xmlns:xlink="http://www.w3.org/1999/xlink" xlink:title="tail length" id="ABBRID0EA4BK" xlink:type="simple">TaL</abbrev> 111.3 mm, <abbrev xmlns:xlink="http://www.w3.org/1999/xlink" xlink:title="tail length" id="ABBRID0EE4BK" xlink:type="simple">TaL</abbrev>/<abbrev xmlns:xlink="http://www.w3.org/1999/xlink" xlink:title="snout-vent length" id="ABBRID0EI4BK" xlink:type="simple">SVL</abbrev> ratio 259%, <abbrev xmlns:xlink="http://www.w3.org/1999/xlink" xlink:title="snout-vent length" id="ABBRID0EM4BK" xlink:type="simple">SVL</abbrev>/<abbrev xmlns:xlink="http://www.w3.org/1999/xlink" xlink:title="tail length" id="ABBRID0EQ4BK" xlink:type="simple">TaL</abbrev> ratio 39 %, with strongly keeled scales in 15 rows at base (fifth subcaudal scale), in 13 rows in position of the 13<sup>th</sup> to 15<sup>th</sup> subcaudal scales (<abbrev xmlns:xlink="http://www.w3.org/1999/xlink" xlink:title="caudal scale rows, counted around the tail in the position of the 11th to 13th subcaudal scales" id="ABBRID0EY4BK" xlink:type="simple">CSR</abbrev>); paired vertebral series of large scales on tail extending on to hind body.</p></tp:treatment-sec><tp:treatment-sec sec-type="Coloration of holotype in life" id="SECID0E34BK"><title>Coloration of holotype in life.</title><p>Dorsal surface of head, body, limbs, and tail bright brown, with a pair of strikingly yellowish-white dorsolateral lines bordered by black above and below, each beginning from the posterior margin of the most last supratemporal, running along outermost dorsal scale row, posteriorly extending to the forepart <!--PageBreak -->of the tail; flanks of body blackish brown with light brown marks; a pair of orange ventrolateral lines beginning from axilla, running along lower part of flanks, posteriorly extending to the groin; labial series, mental, chin-shields, granular scales on throat, collars light blue-green, posteriorly yellowish green from chest, venter, until to subcaudal region; ventral surface of limbs brown, tinged with green.</p></tp:treatment-sec><tp:treatment-sec sec-type="Coloration of holotype in preservative" id="SECID0EE5BK"><title>Coloration of holotype in preservative.</title><p>Dorsal surface of head, body, limbs and tail brown; labial series, mental, chin-shields, granular scales on throat, ventral surface of body and tail pale blue; mottles on flanks blurry, color of mottles on flanks faded; ventral surface of limbs beige; dorsolateral stripes greyish white with black-brown edges at the inner sides; color of ventrolateral stripes faded, greyish white.</p></tp:treatment-sec><tp:treatment-sec sec-type="variation" id="SECID0EJ5BK"><title>Variations and sexual dimorphism.</title><p>Measurements, body proportions, and scale counts of the type series of <italic><tp:taxon-name><tp:taxon-name-part taxon-name-part-type="genus" reg="Takydromus">Takydromus</tp:taxon-name-part> <tp:taxon-name-part taxon-name-part-type="species" reg="yunkaiensis">yunkaiensis</tp:taxon-name-part></tp:taxon-name></italic> sp. nov. are listed in Tables <xref ref-type="table" rid="T2">2</xref> and <xref ref-type="table" rid="T4">4</xref>.</p><p>In the holotype SYS r001580, there are four supraciliaries on left side and two on right side, the first one longest on right side, the second supraciliary longest on left side (vs. four supraciliaries on each side, and the second one longest in the paratypes SYS r001439, 1440, 1442, 1513, 1514, 1581, 1684, 1901; three supraciliaries on each sides, and the second one longest in the paratype SYS r001507); prefrontal in contact with the anterior two supraoculars posteriorly in the holotype (vs. prefrontal only in contact with the first supraocular posteriorly on the right side of the paratype SYS r001439); three pairs of femoral pores in the holotype (vs. only two pairs present in the paratypes SYS r001513, 1514); tail relatively longer in two of the female paratypes, <abbrev xmlns:xlink="http://www.w3.org/1999/xlink" xlink:title="tail length" id="ABBRID0EE6BK" xlink:type="simple">TaL</abbrev>/<abbrev xmlns:xlink="http://www.w3.org/1999/xlink" xlink:title="snout-vent length" id="ABBRID0EI6BK" xlink:type="simple">SVL</abbrev> 2.97 in SYS r001581 and 3.02 in SYS r001901 (vs. <abbrev xmlns:xlink="http://www.w3.org/1999/xlink" xlink:title="tail length" id="ABBRID0EM6BK" xlink:type="simple">TaL</abbrev>/<abbrev xmlns:xlink="http://www.w3.org/1999/xlink" xlink:title="snout-vent length" id="ABBRID0EQ6BK" xlink:type="simple">SVL</abbrev> 2.59 in the holotype).</p><p><italic><tp:taxon-name><tp:taxon-name-part taxon-name-part-type="genus" reg="Takydromus">Takydromus</tp:taxon-name-part> <tp:taxon-name-part taxon-name-part-type="species" reg="yunkaiensis">yunkaiensis</tp:taxon-name-part></tp:taxon-name></italic> sp. nov. exhibits noticeable sexual dimorphism:</p><p>(1) enlarged ventral scales strongly keeled in males (vs. smooth but outermost rows weakly keeled in females);</p><p>(2) dorsolateral lines strikingly yellowish-white bordered by black above and below (vs. invisible or indistinct in adult females, also in juveniles);</p><p>(3) a pair of orange ventrolateral lines present on lower flanks (vs. invisible in females, also in juveniles);</p><p>(4) flanks of body blackish brown with light brown marks in adult males (vs. absent in females).</p></tp:treatment-sec><tp:treatment-sec sec-type="distribution" id="SECID0EFACK"><title>Distribution and habits.</title><p>Currently, <italic><tp:taxon-name><tp:taxon-name-part taxon-name-part-type="genus" reg="Takydromus">Takydromus</tp:taxon-name-part> <tp:taxon-name-part taxon-name-part-type="species" reg="yunkaiensis">yunkaiensis</tp:taxon-name-part></tp:taxon-name></italic> sp. nov. is known only from its type locality of Dawuling Forestry Station, adjacent Xianrendong Scenic Area located in the southern Yunkai Mountains in western Guangdong Province, China (Fig. <xref ref-type="fig" rid="F1">1</xref>).</p><p>The diurnal species was found to be very active in daytime and rapidly escapes when disturbed, and is usually observed resting on fern leaves at night. The surrounding environment was covered by well-preserved montane evergreen broad-leaved forest or mixed forest (Fig. <xref ref-type="fig" rid="F5">5</xref>) at altitudes of 900–1600 m.</p><fig id="F5" position="float" orientation="portrait"><object-id xmlns:xlink="http://www.w3.org/1999/xlink" content-type="doi" xlink:type="simple">10.3897/zookeys.871.35947.figure5</object-id><object-id xmlns:xlink="http://www.w3.org/1999/xlink" content-type="arpha" xlink:type="simple">d5ae6e32-bdc0-5946-b97b-fede64d0acce</object-id><label>Figure 5.</label><caption><p>Habitat of <italic><tp:taxon-name><tp:taxon-name-part taxon-name-part-type="genus" reg="Takydromus">Takydromus</tp:taxon-name-part> <tp:taxon-name-part taxon-name-part-type="species" reg="yunkaiensis">yunkaiensis</tp:taxon-name-part></tp:taxon-name></italic> sp. nov. in Yunkaishan Nature Reserve.</p></caption><graphic xmlns:xlink="http://www.w3.org/1999/xlink" xlink:href="zookeys-871-119-g005.jpg" position="float" orientation="portrait" xlink:type="simple" id="oo_325130.jpg"><uri content-type="original_file" xlink:type="simple">https://binary.pensoft.net/fig/325130</uri></graphic></fig><!--PageBreak --></tp:treatment-sec><tp:treatment-sec><!--Section generated to contain objects referenced in tp:taxon-treatment.--><fig id="F1" position="float" orientation="portrait"><object-id xmlns:xlink="http://www.w3.org/1999/xlink" content-type="doi" xlink:type="simple">10.3897/zookeys.871.35947.figure1</object-id><object-id xmlns:xlink="http://www.w3.org/1999/xlink" content-type="arpha" xlink:type="simple">959fe66b-7426-550c-a446-162b7b81d31f</object-id><label>Figure 1.</label><caption><p>The type locality of <italic><tp:taxon-name><tp:taxon-name-part taxon-name-part-type="genus" reg="Takydromus">Takydromus</tp:taxon-name-part> <tp:taxon-name-part taxon-name-part-type="species" reg="yunkaiensis">yunkaiensis</tp:taxon-name-part></tp:taxon-name></italic> sp. nov., Yunkaishan Nature Reserve.</p></caption><graphic xmlns:xlink="http://www.w3.org/1999/xlink" xlink:href="zookeys-871-119-g001.jpg" position="float" orientation="portrait" xlink:type="simple" id="oo_325126.jpg"><uri content-type="original_file" xlink:type="simple">https://binary.pensoft.net/fig/325126</uri></graphic></fig></tp:treatment-sec><ref-list><ref id="B1"><mixed-citation xmlns:xlink="http://www.w3.org/1999/xlink" xlink:type="simple"><person-group><name name-style="western"><surname>Arnold</surname><given-names>EN</given-names></name></person-group> (<year>1997</year>) <article-title>Interrelationships and evolution of the east Asian grass lizards, <italic><tp:taxon-name><tp:taxon-name-part taxon-name-part-type="genus">Takydromus</tp:taxon-name-part></tp:taxon-name></italic> (<tp:taxon-name><tp:taxon-name-part taxon-name-part-type="order">Squamata</tp:taxon-name-part></tp:taxon-name>: <tp:taxon-name><tp:taxon-name-part taxon-name-part-type="family">Lacertidae</tp:taxon-name-part></tp:taxon-name>).</article-title><source>Zoological Journal of the Linnean Society</source><volume>119</volume>: <fpage>267</fpage>–<lpage>296</lpage>. <ext-link xlink:type="simple" ext-link-type="doi" xlink:href="10.1111/j.1096-3642.1997.tb00138.x">https://doi.org/10.1111/j.1096-3642.1997.tb00138.x</ext-link></mixed-citation></ref><ref id="B27"><mixed-citation xmlns:xlink="http://www.w3.org/1999/xlink" xlink:type="simple"><person-group><name name-style="western"><surname>Wang</surname><given-names>YY</given-names></name><name name-style="western"><surname>Gong</surname><given-names>SP</given-names></name><name name-style="western"><surname>Liu</surname><given-names>P</given-names></name><name name-style="western"><surname>Wang</surname><given-names>X</given-names></name></person-group> (<year>2017</year>) <article-title>A new species of the genus <italic><tp:taxon-name><tp:taxon-name-part taxon-name-part-type="genus">Takydromus</tp:taxon-name-part></tp:taxon-name></italic> (<tp:taxon-name><tp:taxon-name-part taxon-name-part-type="order">Squamata</tp:taxon-name-part></tp:taxon-name>: <tp:taxon-name><tp:taxon-name-part taxon-name-part-type="family">Lacertidae</tp:taxon-name-part></tp:taxon-name>) from Tianjingshan Forestry Station, northern Guangdong, China.</article-title><source>Zootaxa</source><volume>4338</volume>(<issue>3</issue>): <fpage>441</fpage>–<lpage>458</lpage>. <ext-link xlink:type="simple" ext-link-type="doi" xlink:href="10.11646/zootaxa.4338.3.2">https://doi.org/10.11646/zootaxa.4338.3.2</ext-link></mixed-citation></ref></ref-list></tp:taxon-treatment>
